# Supplementary material for: Ligneous amendments increase soil organic carbon content in fine-textured boreal soils and modulate N2O emissions
Source: PLoS One. 2023 Aug 10;18(8):e0284092. doi: 10.1371/journal.pone.0284092 (PMC10414678; doi:10.1371/journal.pone.0284092)
Supplement: S2 File — (XLSX) [file pone.0284092.s002.xlsx]

## Sheet: Porosity
Block	Treatment	Depth	Porosity	pF0.0	pF0.4	pF0.8	pF1.0	pF1.8	pF2.0	pF2.2	pF3.4	pF4.2	Pores_50µm	Pores_30µm	Pores_2-50µm	Pores_5-30µm	Pores_2.0-0.02µm	Pores_0.02-5µm	Pores_0.02µm	PAW
1	2	1	0.522598	0.490122	0.44102	0.414278	0.406782	0.400051	0.399066	0.397811	0.324372	0.176614	0.207272	0.221616	0.0315093	0.0128794	0.423264	0.42755	0.337954	0.223437
1	2	1	0.472658	0.4629	0.448152	0.437349	0.432425	0.421792	0.419952	0.418534	0.357754	0.188416	0.0747022	0.0851211	0.0398066	0.0224944	0.48686	0.493754	0.398631	0.233376
1	2	1	0.553319	0.504439	0.43054	0.395141	0.386418	0.379573	0.378497	0.377084	0.296941	0.150943	0.285872	0.301637	0.0326338	0.01237	0.408699	0.413199	0.272795	0.228631
1	2	2	0.501815	0.490168	0.472445	0.452662	0.44029	0.398336	0.38796	0.380424	0.339263	0.197082	0.0979517	0.122606	0.143952	0.0836047	0.365358	0.401051	0.392738	0.201254
1	2	2	0.48383	0.479393	0.472702	0.463397	0.45662	0.428508	0.420391	0.414196	0.369643	0.198017	0.0422299	0.0562379	0.101692	0.0581022	0.446808	0.47639	0.40927	0.230492
2	2	1	0.465743	0.466388	0.465939	0.464002	0.460716	0.415722	0.397065	0.383518	0.323054	0.17956	0.00373816	0.0107928	0.172807	0.0966082	0.43792	0.507064	0.385535	0.236162
2	2	1	0.573893	0.526171	0.454025	0.409275	0.391017	0.35399	0.346805	0.340991	0.264023	0.175338	0.286845	0.31866	0.118983	0.0645184	0.288648	0.311298	0.305524	0.178652
2	2	1	0.502717	0.463593	0.404444	0.381521	0.375336	0.367492	0.365761	0.363833	0.295544	0.171873	0.241083	0.253386	0.035185	0.0156025	0.381845	0.389124	0.341888	0.195619
2	2	2	0.471841	0.459436	0.440695	0.427479	0.421342	0.406181	0.402767	0.399931	0.328739	0.177553	0.0940195	0.107025	0.0583831	0.0321326	0.471299	0.484544	0.376298	0.228628
2	2	2	0.477567	0.475648	0.457188	0.439775	0.42961	0.394502	0.384713	0.377031	0.314294	0.150183	0.0791331	0.100419	0.131383	0.0735151	0.475009	0.511591	0.314475	0.244319
2	2	2	0.519906	0.468639	0.442547	0.420535	0.408762	0.373625	0.365224	0.359023	0.325886	0.282678	0.191132	0.213776	0.118313	0.0675834	0.146844	0.174931	0.54371	0.0909474
3	2	1	0.461663	0.443262	0.419336	0.397357	0.384783	0.342767	0.331432	0.322651	0.267191	0.134011	0.139293	0.16653	0.161819	0.0910087	0.408608	0.452182	0.290279	0.208756
3	2	1	0.437308	0.433669	0.42817	0.397422	0.365122	0.351748	0.351311	0.350616	0.283069	0.154807	0.0912084	0.165068	0.107031	0.0305837	0.44776	0.450348	0.354001	0.196941
3	2	1	0.465965	0.439144	0.398594	0.368595	0.367265	0.36706	0.36678	0.36629	0.288094	0.130138	0.208963	0.211817	0.00494703	0.000440483	0.506804	0.508456	0.279286	0.236922
3	2	2	0.501814	0.44513	0.35943	0.325547	0.325325	0.325192	0.324992	0.324644	0.26763	0.135516	0.351259	0.351701	0.00180063	0.000266143	0.376889	0.377981	0.270051	0.189676
3	2	2	0.428486	0.421012	0.409712	0.357896	0.319717	0.310544	0.310081	0.309381	0.254862	0.151132	0.164744	0.253844	0.113222	0.0214098	0.369321	0.372034	0.352712	0.159411
3	2	2	0.481958	0.436584	0.367985	0.337947	0.337631	0.337542	0.337402	0.337151	0.287034	0.155682	0.298804	0.299459	0.00165191	0.00018544	0.376525	0.377337	0.323019	0.181861
1	4	1	0.504689	0.495726	0.482176	0.4253	0.397409	0.394308	0.393818	0.393005	0.303676	0.151061	0.157303	0.212566	0.0639888	0.0061456	0.479393	0.481973	0.299315	0.243246
1	4	1	0.562101	0.519173	0.454274	0.409526	0.40878	0.408729	0.408637	0.408454	0.344875	0.163289	0.271437	0.272765	0.00190628	9.0405e-05	0.436159	0.436648	0.290497	0.24544
1	4	1	0.513648	0.486464	0.445364	0.403058	0.401362	0.401133	0.40082	0.400292	0.328863	0.177242	0.215304	0.218605	0.00538561	0.000445764	0.434246	0.435885	0.345065	0.223891
1	4	2	0.491812	0.484007	0.472207	0.434887	0.423313	0.422565	0.422414	0.422147	0.368557	0.213609	0.115746	0.139279	0.0259046	0.00152071	0.424019	0.42487	0.434331	0.208956
1	4	2	0.55202	0.55202	0.513624	0.455573	0.421975	0.421552	0.421435	0.421254	0.420931	0.360425	0.174716	0.207781	0.0621709	0.000767099	0.110193	0.110733	0.65292	0.0611269
1	4	2	0.461803	0.461207	0.460308	0.452531	0.434757	0.400569	0.400375	0.400039	0.344558	0.206945	0.0200797	0.0585677	0.113666	0.0740315	0.418131	0.419278	0.448123	0.193624
2	4	1	0.535819	0.492271	0.49227	0.492263	0.492179	0.4186	0.418369	0.417966	0.331789	0.159861	0.0812885	0.0814457	0.138662	0.13732	0.481702	0.482886	0.298348	0.25874
2	4	1	0.485975	0.455946	0.410546	0.39579	0.395683	0.395557	0.395357	0.394995	0.324946	0.16263	0.185576	0.185795	0.00163524	0.000259145	0.478143	0.4793	0.334646	0.232928
2	4	1	0.532841	0.501258	0.453509	0.405205	0.403981	0.403914	0.403803	0.403591	0.342458	0.169674	0.239539	0.241837	0.00302877	0.000124987	0.439	0.439606	0.318432	0.23424
2	4	2	0.48478	0.455246	0.410597	0.379399	0.37886	0.378523	0.378116	0.377489	0.321146	0.199859	0.217378	0.218491	0.00394013	0.000694231	0.366413	0.368546	0.412269	0.178664
2	4	2	0.495255	0.49046	0.48321	0.45405	0.442209	0.441217	0.441069	0.440793	0.37246	0.184621	0.083201	0.10711	0.0267666	0.00200119	0.517252	0.518109	0.37278	0.256596
3	4	1	0.548571	0.502734	0.433435	0.390002	0.388894	0.388839	0.388747	0.388561	0.319885	0.144575	0.289058	0.291078	0.00262661	0.000101146	0.444766	0.445271	0.263549	0.244263
3	4	1	0.524859	0.524859	0.468969	0.384469	0.351797	0.351486	0.351469	0.351434	0.351355	0.299469	0.267481	0.12782	0.0629415	0.000592239	0.0990077	0.0991076	0.57057	0.0520176
3	4	1	0.432136	0.429458	0.425406	0.411321	0.394592	0.363422	0.363227	0.362899	0.295507	0.148671	0.0481684	0.0868792	0.112053	0.0721307	0.49574	0.496951	0.344039	0.214751
3	4	2	0.488722	0.487246	0.487224	0.48694	0.485776	0.410096	0.407384	0.406355	0.333329	0.208582	0.00364667	0.00602802	0.164888	0.154853	0.404676	0.412329	0.42679	0.201514
3	4	2	0.457007	0.437924	0.409075	0.391865	0.387109	0.384082	0.383973	0.38379	0.329575	0.151762	0.14254	0.152947	0.0176687	0.00662369	0.507712	0.50835	0.332079	0.232319
3	4	2	0.469589	0.437869	0.437641	0.436501	0.434252	0.366288	0.323384	0.302761	0.294939	0.196998	0.0704617	0.0752521	0.284803	0.144729	0.225224	0.360508	0.419511	0.169291
1	5	1	0.514098	0.487193	0.475062	0.462275	0.454183	0.422605	0.412814	0.404847	0.347244	0.158617	0.100804	0.116545	0.111706	0.0614234	0.478956	0.513498	0.308533	0.263989
1	5	1	0.512642	0.480891	0.432897	0.408865	0.400976	0.390231	0.388804	0.387454	0.324744	0.173302	0.202435	0.217824	0.0417662	0.0209594	0.417741	0.423159	0.338057	0.216929
1	5	1	0.48307	0.47705	0.459411	0.443355	0.434228	0.404019	0.395938	0.389696	0.348186	0.182686	0.0822145	0.101107	0.111078	0.0625364	0.428531	0.45818	0.378176	0.221333
1	5	2	0.512889	0.510681	0.495294	0.480371	0.471472	0.439648	0.430464	0.423161	0.372766	0.193763	0.0634019	0.0807526	0.111545	0.06205	0.447265	0.479409	0.377788	0.245884
1	5	2	0.540923	0.531859	0.506478	0.484304	0.472123	0.434186	0.424704	0.417587	0.377376	0.164158	0.10467	0.127189	0.123341	0.0701355	0.468511	0.499198	0.303478	0.270028
2	5	1	0.442005	0.438037	0.432037	0.403398	0.375093	0.361174	0.360627	0.359772	0.288136	0.165171	0.0873465	0.151384	0.0986992	0.0314903	0.440269	0.44344	0.373685	0.196003
2	5	1	0.453968	0.435117	0.406619	0.378887	0.373277	0.372179	0.371978	0.371615	0.301868	0.148634	0.165389	0.177747	0.0160184	0.00241853	0.491182	0.492424	0.32741	0.223545
2	5	2	0.496756	0.476285	0.445334	0.420738	0.416615	0.415753	0.415449	0.414935	0.344585	0.19271	0.153029	0.161328	0.0116816	0.00173562	0.447351	0.448999	0.387938	0.223043
2	5	2	0.433776	0.433776	0.433748	0.433525	0.432906	0.390578	0.361921	0.353573	0.321912	0.196988	0.000576891	0.00200453	0.184318	0.0975808	0.360981	0.446291	0.454124	0.19359
2	5	2	0.453465	0.452672	0.45147	0.447421	0.441614	0.384711	0.373393	0.370179	0.337921	0.176795	0.0133293	0.0261344	0.170337	0.125486	0.426459	0.458504	0.389876	0.207916
3	5	1	0.438759	0.427349	0.410099	0.389541	0.376798	0.343942	0.339921	0.337994	0.2891	0.144529	0.112174	0.141219	0.117484	0.0748845	0.440938	0.454493	0.329404	0.199413
3	5	1	0.450357	0.444833	0.436485	0.422876	0.411849	0.367406	0.359028	0.354648	0.307633	0.163288	0.06102	0.0855044	0.151498	0.0986852	0.424907	0.453235	0.362575	0.204117
3	5	1	0.497592	0.456913	0.395415	0.362243	0.354213	0.350023	0.349891	0.34965	0.284115	0.139817	0.272008	0.288146	0.0253082	0.00842037	0.421697	0.422447	0.280987	0.210206
3	5	2	0.43066	0.427355	0.415385	0.404482	0.398274	0.377597	0.372008	0.367656	0.316767	0.19536	0.0607863	0.0752027	0.0855119	0.0480125	0.400072	0.423155	0.45363	0.182236
3	5	2	0.535971	0.478822	0.392426	0.361999	0.356164	0.353126	0.353077	0.353003	0.298773	0.138797	0.324592	0.33548	0.0167851	0.00566799	0.39966	0.399889	0.258963	0.214329
3	5	2	0.52392	0.4717	0.392753	0.363856	0.356851	0.350923	0.350739	0.350663	0.298451	0.141068	0.305512	0.318883	0.0251805	0.0113148	0.400053	0.400548	0.269255	0.209855
1	6	1	0.491641	0.476855	0.454513	0.441234	0.435952	0.426247	0.424982	0.424225	0.35761	0.180311	0.102527	0.113271	0.0345975	0.0197403	0.496123	0.500235	0.366753	0.245936
1	6	1	0.4897	0.479181	0.463286	0.453139	0.448832	0.44003	0.4387	0.437869	0.374432	0.178459	0.0746602	0.0834536	0.0311819	0.0179743	0.529733	0.534147	0.364425	0.261572
1	6	1	0.432123	0.429814	0.421182	0.413424	0.409049	0.394691	0.390868	0.387915	0.334121	0.156831	0.0432723	0.0533971	0.0590324	0.033227	0.534764	0.550445	0.362931	0.23786
1	6	2	0.425717	0.42449	0.41128	0.399136	0.392167	0.368634	0.362183	0.357144	0.32407	0.182211	0.06244	0.0788088	0.098638	0.0552786	0.410914	0.437904	0.428008	0.186424
1	6	2	0.415071	0.398778	0.38418	0.375971	0.349185	0.342102	0.336648	0.302666	0.165307	0.16398	0.0942012	0.158735	0.176608	0.0170646	0.334126	0.429135	0.395065	0.178122
2	6	1	0.538964	0.491867	0.420676	0.383362	0.370178	0.3502	0.34822	0.347085	0.290871	0.148451	0.288706	0.313167	0.0673091	0.0370691	0.368547	0.374326	0.275438	0.201748
2	6	1	0.451256	0.438824	0.420026	0.406099	0.399382	0.382326	0.378813	0.376232	0.309177	0.171227	0.100069	0.114953	0.0661875	0.0377974	0.454298	0.467803	0.379446	0.211099
2	6	1	0.456109	0.444198	0.422407	0.404941	0.395957	0.370702	0.365029	0.360938	0.340186	0.140912	0.112185	0.131881	0.0964738	0.0553698	0.482398	0.503806	0.308943	0.22979
2	6	2	0.512288	0.466814	0.398071	0.374064	0.368244	0.3629	0.362488	0.362059	0.311866	0.150498	0.269817	0.281179	0.0234351	0.0104302	0.412973	0.414615	0.293776	0.212403
2	6	2	0.512575	0.463329	0.388891	0.368119	0.364084	0.360593	0.359718	0.358586	0.299434	0.173866	0.281825	0.289697	0.0185975	0.00681009	0.360377	0.364293	0.339201	0.186727
2	6	2	0.450584	0.449401	0.428169	0.409509	0.399172	0.366248	0.357755	0.351279	0.312199	0.18895	0.0911582	0.1141	0.129233	0.0730708	0.360264	0.393484	0.419345	0.177298
3	6	1	0.485142	0.479822	0.458978	0.439839	0.42887	0.391929	0.381838	0.373968	0.322698	0.158554	0.0933801	0.115991	0.135776	0.0761451	0.444024	0.481044	0.32682	0.233375
3	6	1	0.493751	0.482525	0.470072	0.455999	0.447017	0.414003	0.40471	0.397484	0.339246	0.131607	0.0764581	0.0946511	0.118511	0.0668631	0.538485	0.57194	0.266546	0.282396
3	6	1	0.533316	0.478753	0.449947	0.425409	0.412132	0.371355	0.36121	0.353578	0.309441	0.146086	0.202334	0.227228	0.134687	0.0764587	0.38906	0.422394	0.273919	0.22527
3	6	2	0.448467	0.417741	0.402535	0.389036	0.381499	0.357143	0.350755	0.345848	0.315428	0.170246	0.13252	0.149327	0.0963005	0.0543088	0.391562	0.416747	0.379617	0.186897
3	6	2	0.449616	0.416181	0.416091	0.415411	0.413634	0.350761	0.340636	0.339746	0.291096	0.163319	0.0760755	0.0800284	0.168288	0.139836	0.392396	0.416895	0.36324	0.187443
1	7	1	0.509508	0.500097	0.486101	0.47149	0.463458	0.44656	0.444799	0.443695	0.357114	0.154535	0.0746161	0.090381	0.0545532	0.0331659	0.567528	0.57315	0.303303	0.292025
1	7	1	0.51192	0.498956	0.479357	0.462127	0.454213	0.442255	0.441387	0.44067	0.360955	0.17018	0.0972667	0.112726	0.0419144	0.0233593	0.528384	0.531481	0.332435	0.272076
1	7	2	0.477038	0.474802	0.471103	0.46551	0.461096	0.440997	0.43552	0.431804	0.41171	0.201886	0.0241654	0.0334188	0.0706585	0.0421338	0.481969	0.50124	0.423207	0.239111
1	7	2	0.519913	0.506712	0.486774	0.468377	0.458417	0.432084	0.42732	0.424273	0.370818	0.168021	0.0991237	0.118282	0.0848292	0.0506489	0.492876	0.507898	0.323171	0.264063
2	7	1	0.506196	0.495509	0.47937	0.456258	0.438849	0.366107	0.347631	0.335266	0.278115	0.157877	0.0986549	0.133046	0.239021	0.143704	0.350435	0.411361	0.311889	0.208229
2	7	1	0.509347	0.473828	0.420129	0.392722	0.385267	0.379369	0.378842	0.378105	0.305878	0.15939	0.228969	0.243605	0.0286989	0.0115805	0.429403	0.431885	0.312929	0.219979
2	7	1	0.475273	0.467644	0.456073	0.437787	0.423168	0.357547	0.339459	0.326615	0.27728	0.145352	0.0788729	0.109632	0.233913	0.13807	0.381385	0.446469	0.305829	0.212195
2	7	2	0.502037	0.457026	0.388976	0.367793	0.363945	0.360333	0.358955	0.357252	0.291628	0.152983	0.267398	0.275063	0.0209972	0.00719459	0.40688	0.413017	0.304725	0.20735
2	7	2	0.500915	0.454384	0.384035	0.364582	0.36156	0.359154	0.3582	0.356996	0.305334	0.17875	0.272168	0.2782	0.0151439	0.00480263	0.35584	0.36015	0.356848	0.180404
2	7	2	0.453763	0.431827	0.3987	0.37428	0.362822	0.335957	0.330981	0.327458	0.282933	0.177934	0.175165	0.200416	0.103187	0.0592041	0.329518	0.348249	0.392131	0.158023
3	7	1	0.485835	0.460269	0.421623	0.398543	0.389732	0.375126	0.373162	0.371621	0.308521	0.127558	0.179674	0.197809	0.0554135	0.0300636	0.502357	0.509572	0.262555	0.247568
3	7	1	0.463193	0.454847	0.441652	0.429148	0.421841	0.39662	0.38953	0.383863	0.311367	0.136579	0.0734999	0.0892755	0.0977676	0.05445	0.533869	0.561411	0.294864	0.260042
3	7	1	0.506404	0.473067	0.422668	0.398889	0.391745	0.38304	0.38168	0.380184	0.299718	0.116018	0.212311	0.226417	0.0369358	0.0171907	0.521651	0.52729	0.229102	0.267022
3	7	2	0.443208	0.440533	0.428001	0.416876	0.410666	0.39057	0.385225	0.381031	0.333558	0.187063	0.0594119	0.0734242	0.0808774	0.0453422	0.437645	0.459168	0.422065	0.203507
3	7	2	0.466019	0.448343	0.430244	0.413343	0.403523	0.369326	0.35922	0.3506	0.203024	0.147591	0.113033	0.134107	0.134638	0.0733814	0.435622	0.475805	0.316707	0.221734
3	7	2	0.44594	0.440058	0.425543	0.412002	0.404143	0.377105	0.369553	0.363611	0.322006	0.168567	0.0761057	0.0937289	0.108514	0.0606317	0.437376	0.467635	0.378004	0.208537

## Sheet: %WHC
Treatment	Moisture_level	Day00_%WHC	Day01_%WHC	Day05_%WHC	Day12_%WHC	Day20_%WHC	Day33_%WHC
2	1	26.6999	22.1889	19.7997	16.4007	22.4727	19.3661
2	1	26.7454	21.637	20.9091	18.909	22.2534	21.1987
2	1	26.7372	23.2289	19.8033	18.9105	22.9115	20.5171
2	1	26.6887	22.4245	21.5868	18.5856	22.906	21.0124
4	1	26.3635	22.3828	19.3861	17.9438	22.4309	21.5567
4	1	26.1919	21.1164	17.6691	14.6479	19.3545	17.9242
4	1	26.409	22.791	18.6616	18.5658	22.8805	20.5473
4	1	26.4307	21.0804	17.5572	17.6532	22.7091	20.7279
5	1	25.6576	21.5473	17.8674	17.0374	21.741	19.3061
5	1	25.5124	20.949	17.9926	15.7488	19.5087	18.7948
5	1	25.7168	22.6073	20.1487	18.7605	23.1718	21.2845
5	1	25.6442	21.3205	19.8403	18.6093	21.9329	20.2598
6	1	25.373	20.8939	14.1478	15.9562	22.8671	19.8271
6	1	25.1855	20.2757	18.2128	15.353	20.1086	18.4137
6	1	25.2959	21.5466	19.2546	17.5854	22.0153	20.6034
6	1	25.2389	20.878	18.964	17.6474	22.079	20.3321
7	1	25.0402	20.9269	17.2358	14.8358	20.7598	17.8176
7	1	24.9708	20.1609	18.9735	16.4846	20.7127	18.3036
7	1	25.3922	22.0979	22.3399	20.9483	25.1533	22.1
7	1	25.1189	21.1672	18.2886	17.8064	22.177	19.5383
2	2	49.4695	44.1311	39.5676	37.82	44.3817	42.9864
2	2	49.0173	43.1072	39.4891	35.691	41.3555	42.8006
2	2	49.4188	45.4859	42.0745	41.1561	45.5843	45.3114
2	2	49.3453	44.0395	38.5758	37.7868	43.9014	43.5647
4	2	48.4224	43.2493	39.05	36.6797	43.5985	41.7192
4	2	48.3414	42.6553	39.7472	37.115	42.2525	41.8223
4	2	49.2076	45.6026	45.4199	45.484	49.2973	51.3544
4	2	48.4229	43.3464	38.1673	39.0663	43.8505	42.785
5	2	46.9162	41.9739	39.5996	37.9388	42.9211	40.7491
5	2	46.3358	40.6304	36.6955	33.3001	38.6357	38.6273
5	2	47.2223	43.4424	42.6355	41.8685	45.9797	44.7292
5	2	46.7621	42.8993	40.9787	39.8128	43.2184	42.0991
6	2	47.4943	41.0433	39.3207	35.1514	41.6477	40.8974
6	2	47.2765	42.0186	38.1225	35.5208	40.6599	39.5933
6	2	47.4862	43.027	40.0768	37.9118	43.3081	43.7255
6	2	47.7284	42.8575	42.3439	39.5338	44.7018	45.4852
7	2	45.8651	40.2168	37.9333	34.7144	40.4841	39.2187
7	2	45.6097	40.2597	36.8726	34.5686	38.7876	37.6678
7	2	45.887	42.4532	39.0917	37.3763	41.9506	40.6389
7	2	45.97	42.0854	40.4008	38.02	42.5706	41.3132
2	3	76.1117	63.3973	61.2969	56.9445	64.1985	66.6896
2	3	75.6587	63.45	60.3287	57.7899	61.891	70.8333
2	3	76.258	70.1813	67.1149	65.5028	70.0102	73.3234
2	3	76.0811	68.2982	62.1293	63.4165	68.6315	72.381
4	3	74.8084	67.569	67.2352	62.9032	69.0643	72.521
4	3	74.0251	64.2489	62.2032	59.2716	64.7842	68.9122
4	3	74.3613	68.6545	64.7137	63.7876	67.8434	73.5618
4	3	74.5579	67.1077	64.4164	63.1182	67.8676	67.9712
5	3	71.71	65.1803	63.554	59.373	65.9826	66.8424
5	3	70.9565	62.2557	57.8549	55.7782	59.8706	62.5735
5	3	72.0025	66.5967	65.1758	63.2201	67.4676	68.1242
5	3	71.7557	66.4401	64.5871	63.1405	66.8033	65.9162
6	3	73.7488	68.0393	64.3514	62.0263	67.4839	67.0268
6	3	73.3745	64.9212	61.9537	59.4193	64.1352	66.8367
6	3	73.6809	67.2519	63.6202	62.0033	67.7596	71.937
6	3	73.7563	67.3215	65.5385	62.358	67.7552	69.4475
7	3	70.6468	62.7677	61.1171	57.6518	63.5185	66.1066
7	3	69.9465	60.2029	55.6554	51.7986	58.0771	59.8734
7	3	70.6193	65.5015	62.9305	61.0181	64.9946	66.6996
7	3	70.6342	63.406	61.7873	59.3759	63.7466	63.6209
2	4	107.108	99.0029	95.8608	93.2838	98.5701	101.235
2	4	106.245	96.7601	93.1206	90.5022	94.9534	92.6082
2	4	107.531	100.047	98.0206	96.083	100.549	105.047
2	4	107.042	97.196	92.8372	92.4457	97.0785	97.4314
4	4	104.619	96.1431	94.3478	90.7895	96.9445	99.3694
4	4	105.698	96.0837	95.4895	95.1419	99.2191	98.1713
4	4	104.54	97.8145	93.7022	92.777	97.1477	100.378
4	4	104.653	97.1479	93.8806	93.1807	97.571	101.458
5	4	100.51	93.8563	91.1524	85.8922	93.7363	93.1255
5	4	99.5498	91.4402	85.7345	84.6998	88.6862	91.0683
5	4	100.507	94.3367	91.2912	89.7028	93.3073	93.812
5	4	100.585	94.722	92.1913	90.2398	94.8745	95.6844
6	4	104.234	95.5115	92.1723	88.2648	95.1433	97.9509
6	4	103.582	93.9975	94.3316	87.458	93.111	98.2083
6	4	104.046	97.8369	93.9414	92.7795	96.8461	99.9274
6	4	104.201	98.5812	95.5132	94.3195	98.1909	97.9865
7	4	99.038	90.241	87.8882	85.2436	90.4112	91.802
7	4	98.1665	88.3389	84.0626	82.8872	86.6543	90.0639
7	4	99.051	92.5128	89.029	88.6331	92.2874	94.3163
7	4	99.0256	92.7292	90.2781	88.6987	92.7383	95.1272

## Sheet: WHC
Treatment	WHC (% m/m)
2	0.578559
2	0.631694
2	0.618923
4	0.661773
4	0.603801
4	0.615859
5	0.658258
5	0.648862
5	0.656351
6	0.611587
6	0.622434
6	0.631021
7	0.641936
7	0.682711
7	0.663111

## Sheet: Soil_structure
Block	Plot	Treatment	Depth	pF0.0	pF0.4	pF1.8	pF3.4	pF4.2	BD (g cm-3)
1	12	2	1	49.0122	44.1022	39.9972	32.4372	17.2342	1.15913
1	12	2	1	46.2902	44.8152	42.1602	35.7752	18.335	1.23605
1	12	2	1	50.444	43.054	37.949	29.694	14.6958	1.06701
1	12	2	2	52.022		45.822		17.6617	1.15238
1	12	2	2	49.0141	47.2491	39.7191	33.9291	19.0983	1.30271
1	12	2	2	47.9398	47.2698	42.7698	36.9648	19.185	1.29135
2	26	2	1	46.5975	46.6325	41.3775	32.3075	17.3808	1.23523
2	26	2	1	52.6172	45.4022	35.3272	26.4022	17.2592	1.06158
2	26	2	1	46.3594	40.4444	36.7344	29.5544	16.8025	1.15381
2	26	2	2	45.9439	44.0689	40.5839	32.8739	17.2875	1.34051
2	26	2	2	47.1581	46.2531	39.2281	31.3531	14.965	1.22557
2	26	2	2	48.1311	42.2961	38.3061	32.2461	15.8258	1.22579
3	35	2	1	44.4136	41.7636	34.3536	26.6336	13.1267	1.17476
3	35	2	1	43.367	42.817	35.172	28.307	15.1308	1.28603
3	35	2	1	43.9144	39.8594	36.7044	28.8094	12.6208	1.21866
3	35	2	2	44.513	35.943	32.518	26.763	13.1975	1.30227
3	35	2	2	42.1012	40.9712	31.0512	25.4862	14.815	1.27879
3	35	2	2	43.6585	36.7985	33.7535	28.7035	15.2033	1.32647
1	14	4	1	49.5726	48.2176	39.4276	30.3676	14.72	0.990474
1	14	4	1	51.9174	45.4274	40.8724	34.4874	15.8625	1.09708
1	14	4	1	48.6464	44.5364	40.1114	32.8864	17.315	1.07464
1	14	4	2	48.4007	47.2207	42.2557	36.8557	20.9108	1.35384
1	14	4	2	51.3624	45.5574	42.1424	36.0424	20.35	1.27358
1	14	4	2	46.1208	46.0308	40.0558	34.4558	20.3	1.25289
2	27	4	1	48.54	49.915	41.86	33.18	15.5608	1.2028
2	27	4	1	45.5946	41.0546	39.5546	32.4946	15.8383	1.27445
2	27	4	1	50.1258	45.3508	40.3908	34.2458	16.5092	1.18804
2	27	4	2			45.7217	35.7767	15.7275	1.15523
2	27	4	2	45.5247	41.0597	37.8497	32.1147	19.625	1.28685
2	27	4	2	49.046	48.321	44.121	37.246	17.9625	1.25569
3	38	4	1	50.2734	43.3434	38.8834	31.9884	14.0258	1.25542
3	38	4	1	46.8969	38.4469	35.1469	29.9469	12.3575	1.24093
3	38	4	1	42.9457	42.5407	36.3407	29.5507	14.4892	1.23824
3	38	4	2	48.5772	48.8722	40.9272	33.3322	20.5067	1.48563
3	38	4	2	43.7925	40.9075	38.4075	32.9575	14.7	1.48673
3	38	4	2	43.5933	43.9833	36.1933	29.4883	18.8333	1.37442
1	15	5	1	49.4586	46.5086	42.4486	34.6686	15.1167	1.08171
1	15	5	1	48.0894	43.2894	39.0094	32.4744	16.8475	1.13746
1	15	5	1	47.5001	46.2801	40.1201	34.9001	17.6108	1.08155
1	15	5	2	50.7697	49.9847	43.6747	37.3347	19.1792	1.3235
1	15	5	2		59.83	43.555	37.955	19.6775	1.25355
1	15	5	2	52.8951	51.0851	43.1051	37.8101	15.0042	1.1182
2	22	5	1		51.7831		32.6881	13.1675	1.19117
2	22	5	1	43.8037	43.2037	36.1137	28.8137	16.1817	1.15896
2	22	5	1	43.5118	40.6618	37.2168	30.1868	14.47	1.22628
2	22	5	2	47.6285	44.5335	41.5735	34.4585	18.855	1.40767
2	22	5	2	43.0383	43.7133	38.7333	32.1933	19.2992	1.37442
2	22	5	2	45.2672	45.1472	38.3172	33.7922	17.2225	1.30293
3	34	5	1	42.7349	41.0099	34.3449	28.9099	14.0742	1.2107
3	34	5	1	44.4834	43.6484	36.6434	30.7634	15.9342	1.27347
3	34	5	1	45.6914	39.5414	35.0014	28.4114	13.6208	1.19249
3	34	5	2	42.5634	41.8034	37.6534	31.6934	19.1758	1.38287
3	34	5	2	47.8824	39.2424	35.3124	29.8774	13.4833	1.23298
3	34	5	2	47.17	39.275	35.09	29.845	13.745	1.2558
1	2	6	1	47.6858	45.4508	42.6108	35.7608	17.6142	1.31774
1	2	6	1	47.9183	46.3283	43.9883	37.4433	17.395	1.35017
1	2	6	1	42.8485	42.2985	39.3935	33.4435	15.3108	1.30841
1	2	6	2	42.1617	41.5417	36.6667	32.4367	17.9258	1.44903
1	2	6	2	42.775	39.44	36.93	32.205		1.3917
1	2	6	2	41.3783	40.0833	34.7433	30.2983	16.0175	1.43927
2	18	6	1	49.1871	42.0671	34.9971	29.0871	14.4858	1.13828
2	18	6	1	43.8821	42.0021	38.1971	30.9171	16.76	1.20538
2	18	6	1	44.3278	42.3878	36.9228	34.0478	13.1783	1.17147
2	18	6	2	46.6815	39.8065	36.2865	31.1865	14.5758	1.33288
2	18	6	2	46.3332	38.8882	36.0532	29.9432	16.995	1.32142
2	18	6	2	44.4631	43.5631	36.1581	31.3381	17.995	1.37162
3	36	6	1	47.6642	46.3792	38.9492	32.3092	15.7467	1.28296
3	36	6	1	46.3301	49.3751	40.8751	33.9301	13.0642	1.36745
3	36	6	1	49.1911	42.9311	38.1561	30.5761	13.4775	1.27034
3	36	6	2	44.7123	44.4823		32.6523	19.6508	1.43543
3	36	6	2	42.5482	39.0732	36.2432	31.3532	15.9708	1.44322
3	36	6	2	41.1901	42.0501	34.8901	29.1101	15.95	1.4182
1	9	7	1	50.0182	48.6082	44.6332	35.7082	14.945	1.13872
1	9	7	1	51.2496		40.3946	34.3396	13.86	1.1081
1	9	7	1	49.8956	47.9356	44.2156	36.0956	16.5125	1.19314
1	9	7	2		53.5857	49.7957	42.7307	17.4433	1.24614
1	9	7	2	47.469	47.114	44.039	41.179	19.3992	1.30441
1	9	7	2	50.6717	48.6767	43.1567	37.0817	16.2183
2	20	7	1	49.5514	47.9364	36.4164	27.8114	15.3842	1.12764
2	20	7	1	47.3828	42.0128	37.9328	30.5878	15.5408	1.24477
2	20	7	1	46.7634	45.6084	35.5684	27.7284	13.725	1.05017
2	20	7	2	45.7027	38.8977	36.0227	29.1627	14.8317	1.36377
2	20	7	2	45.4384	38.4034	35.9084	30.5334	17.415	1.37272
2	20	7	2	43.1837	39.8687	33.5437	28.2937	17.3842	1.31121
3	31	7	1	46.0271	42.1621	37.4921	30.8521	12.175	1.20313
3	31	7	1	45.4727	44.1927	39.5827	31.1327	13.11	1.19347
3	31	7	1	47.3068	42.2668	38.2918	29.9718	11.0942	1.15748
3	31	7	2	43.8314	43.0914	38.9264	33.3114	18.0175	1.41129
3	31	7	2	46.6019	40.7269	37.3869	20.3169	14.6617	1.31818
3	31	7	2	43.8698	42.7748	37.5348	32.2148	16.0358	1.3156

## Sheet: C&N
Treatment	Cinputs	C%	N%	CNratio	Particle density	Cstock	Recovery	ΔSOC
2	0	2.45293	0.299186	8.19868	2.59834	28.6765	0	0
2	0	2.50637	0.32399	7.73594	2.59611	29.3012	0	0
2	0	2.44435	0.335633	7.28279	2.59869	28.5762	0	0
2	0	2.54494	0.337698	7.53614	2.59451	29.7521	0	0
4	3.3	2.64069	0.349211	7.56188	2.59053	30.7836	0.517307	0.153546
4	3.3	2.65011	0.368155	7.19835	2.59013	30.8933	0.550555	0.162958
4	3.3	2.60263	0.344577	7.55311	2.59211	30.3399	0.382837	0.11548
4	3.3	2.60144	0.351355	7.40402	2.59216	30.326	0.378633	0.11429
5	5.5	2.55401	0.348242	7.33399	2.59413	29.7497	0.122401	0.0668582
5	5.5	2.54592	0.361904	7.03478	2.59447	29.6555	0.105267	0.0587682
5	5.5	2.54921	0.345926	7.36924	2.59433	29.6938	0.112238	0.0620593
5	5.5	2.63473	0.379508	6.9425	2.59077	30.6901	0.293374	0.147587
6	18	3.0324	0.343839	8.81925	2.57423	38.1952	0.506595	0.545257
6	18	2.91685	0.329944	8.84046	2.57904	36.7398	0.425739	0.429707
6	18	2.98533	0.364522	8.18972	2.57619	37.6023	0.473656	0.498185
6	18	2.95326	0.352551	8.37683	2.57752	37.1984	0.451214	0.466114
7	19	3.47015	0.366331	9.47269	2.55602	39.8958	0.569437	0.982998
7	19	3.55546	0.373113	9.52918	2.55247	40.8766	0.621058	1.06831
7	19	3.62375	0.365812	9.90603	2.54963	41.6617	0.662381	1.1366
7	19	3.51367	0.376205	9.3398	2.55421	40.3962	0.595776	1.02653

## Sheet: MBC&MBN
Bottle	Treatment	Moisture	WHC	MBC	MBN	CN		Sample	Date	Treatment	ID	Dry weight	TOC (mg/kg)	TN (mg/kg)
1	2	1	0.254151	377.163	1.72409	218.761		1	2018-10-05	2	22	0.669419	351.455	34.735
2	2	1	0.278202	254.074	1.35626	187.334		2	2018-10-05	2	22	0.669419	300.107	30.6063
3	2	1	0.269256	284.798	1.28885	220.971		3	2018-10-05	2	22	0.669419	322.786	31.8023
6	2	2	0.561694	134.208	4.28065	31.3521		4	2018-10-05	4	24	0.645516	460.24	42.2169
5	2	2	0.564132	125.515	2.43712	51.5016		5	2018-10-05	4	24	0.645516	428.378	47.9981
7	2	2	0.594644	179.68	11.1327	16.1398		6	2018-10-05	4	24	0.645516	431.195	45.8599
9	2	3	0.875201	151.134	21.2449	7.11389		7	2018-10-05	5	25	0.667364	426.995	45.0651
11	2	3	0.96226	277.924	10.1348	27.4227		8	2018-10-05	5	25	0.667364	390.428	41.6482
12	2	3	0.949892	109.645	10.26	10.6866		9	2018-10-05	5	25	0.667364	423.512	44.5309
14	2	4	1.21534	223.073	18.6568	11.9566		10	2018-10-05	6	26	0.669427	386.262	39.0444
15	2	4	1.37859	474.058	24.5709	19.2935		11	2018-10-05	6	26	0.669427	376.14	39.1487
16	2	4	1.27864	635.813	25.5596	24.8757		12	2018-10-05	6	26	0.669427	398.177	35.3387
18	4	1	0.289993	458.619	3.10545	147.682		13	2018-10-05	7	27	0.645339	378.18	35.5096
21	4	1	0.278843	272.548	5.55812	49.036		14	2018-10-05	7	27	0.645339	383.842	34.0023
23	4	2	0.562618	144.209	3.46216	41.6528		15	2018-10-05	7	27	0.645339	366.061	35.6426
24	4	2	0.69085	335.005	12.599	26.5898		16	2018-10-05	0	20		0.8344	0.01202
25	4	2	0.575568	150.397	18.4055	8.17129		17	2018-10-05	0	20		0.85	0.0033368
26	4	3	0.975595	203.048	3.015	67.3458		18	2018-10-05	0	20		0.7432	0.006436
27	4	3	0.927047	148.262	11.8329	12.5297		19	2018-10-04	2	22	0.669419	115.343	5.6381
29	4	3	0.914389	300.763	12.0462	24.9674		20	2018-10-04	2	22	0.669419	94.5925	4.74972
31	4	4	1.32066	288.639	27.0508	10.6703		21	2018-10-04	2	22	0.669419	153.596	5.14152
32	4	4	1.35034	58.5055	28.1684	2.07699		22	2018-10-04	4	24	0.645516	89.3698	6.16079
33	4	4	1.36488	22.2329	31.0384	0.716302		23	2018-10-04	4	24	0.645516	152.015	6.16102
34	5	1	0.270464	349.696	1.37536	254.258		24	2018-10-04	4	24	0.645516	155.895	7.74477
36	5	1	0.298179	148.213	2.58331	57.3733		25	2018-10-04	5	25	0.667364	190.898	9.41725
37	5	1	0.283825	115.123	3.0671	37.535		26	2018-10-04	5	25	0.667364	102.735	5.51323
39	5	2	0.541139	406.667	7.65229	53.1432		27	2018-10-04	5	25	0.667364	88.6969	6.03019
40	5	2	0.626623	200.392	17.876	11.2101		28	2018-10-04	6	26	0.669427	81.905	4.03265
41	5	2	0.589776	132.316	20.3783	6.49301		29	2018-10-04	6	26	0.669427	83.9195	4.42755
42	5	3	0.936412	150.132	8.87192	16.9221		30	2018-10-04	6	26	0.669427	106.486	4.29195
43	5	3	0.876608	150.423	11.3438	13.2604		31	2018-10-04	7	27	0.645339	121.77	4.92888
44	5	3	0.954369	190.473	18.8408	10.1096		32	2018-10-04	7	27	0.645339	95.5478	3.98193
46	5	4	1.30462	147.912	24.4182	6.05744		33	2018-10-04	7	27	0.645339	95.6463	3.78042
47	5	4	1.2758	384.412	27.7897	13.8329		34	2018-10-04	0	20		0.31832	0.004152
48	5	4	1.31424	395.245	34.6133	11.4189		35	2018-10-04	0	20		0.31172	0.004668
52	6	1	0.285798	438.97	7.59977	57.761		36	2018-10-04	0	20		0.29224	0.005168
54	6	1	0.315573	128.804	5.45836	23.5976		1	2018-12-03	0	40		0.4576	0.029648
53	6	1	0.319784	297.633	8.45133	35.2173		2	2018-12-03	5	45	0.944951	220.08	18.8776
55	6	2	0.634766	127.586	9.67109	13.1925		3	2018-12-03	5	45	0.944951	203.256	19.3391
56	6	2	0.614525	85.4385	10.3687	8.24007		4	2018-12-03	5	45	0.944951	210.621	19.2446
57	6	2	0.67866	365.697	6.92295	52.8239		5	2018-12-03	5	45	0.944951	333.508	28.1966
60	6	3	1.03737	159.268	17.1092	9.30891		6	2018-12-03	7	47	0.946607	131.232	10.9422
62	6	3	1.07789	33.7376	17.7277	1.90311		7	2018-12-03	7	47	0.946607	175.856	12.0964
61	6	3	1.11653	141.684	9.32991	15.186		8	2018-12-03	7	47	0.946607	177.394	13.4336
63	6	4	1.52029	250.59	29.3298	8.54384		9	2018-12-03	7	47	0.946607	202.985	12.1498
64	6	4	1.52428	144.062	22.4845	6.40716		10	2018-12-03	0	40		0.448	0.023636
65	6	4	1.55097	356.54	35.2115	10.1257		11	2018-12-03	2	42	0.950081	187.637	13.227
69	7	1	0.310025	103.311	2.14505	48.1628		12	2018-12-03	2	42	0.950081	198.188	16.3048
71	7	2	0.550173	118.993	3.64055	32.6853		13	2018-12-03	2	42	0.950081	218.215	15.0453
72	7	2	0.528416	93.0451	7.05367	13.191		14	2018-12-03	2	42	0.950081	151.941	12.0638
73	7	2	0.570096	221.477	18.1089	12.2303		15	2018-12-03	4	44	0.947426	231.357	15.9595
75	7	3	0.927365	63.7306	27.1171	2.3502		16	2018-12-03	4	44	0.947426	168.159	13.7978
76	7	3	0.839923	99.4931	12.9438	7.68657		17	2018-12-03	0	40		0.5336	0.009484
79	7	4	1.28783	295.763	31.6138	9.3555		18	2018-12-03	4	44	0.947426	132.488	11.6204
80	7	4	1.26345	371.127	20.6052	18.0113		19	2018-12-03	4	44	0.947426	199.434	16.6379
81	7	4	1.3231	245.85	30.0683	8.17638		20	2018-12-03	6	46	0.955692	161.8	13.2254
85	8	1	0.267706	162.468	8.57521	18.9462		21	2018-12-03	6	46	0.955692	189.521	13.267
86	8	1	0.251108	221.745	20.3158	10.9149		22	2018-12-03	6	46	0.955692	184.23	14.776
87	8	1	0.201501	247.749	6.48137	38.2247		23	2018-12-03	6	46	0.955692	199.225	15.7735
89	8	2	0.470515	145.693	5.66935	25.6985		24	2018-12-03	0	40		0.5472	0.02388
88	8	2	0.438624	152.933	7.90033	19.3578		1	2018-12-03	0	40		0.27696	0.014052
91	8	2	0.462928	155.12	16.2199	9.56357		2	2018-12-03	6	46	0.955692	119.333	13.2178
93	8	3	0.817002	151.731	14.2213	10.6693		3	2018-12-03	6	46	0.955692	126.132	12.4879
92	8	3	0.79821	157.246	16.5057	9.52679		4	2018-12-03	6	46	0.955692	102.807	11.9612
94	8	3	0.78271	123.913	18.328	6.76085		5	2018-12-03	6	46	0.955692	116.348	13.7673
97	8	4	1.10884	395.184	23.2262	17.0146		6	2018-12-03	7	47	0.946607	94.6463	9.67015
98	8	4	1.11567	235.699	23.6953	9.94709		7	2018-12-03	0	40		0.5616	0.011052
99	8	4	1.12409	401.633	22.6846	17.7051		8	2018-12-03	7	47	0.946607	70.2617	8.81026
								9	2018-12-03	7	47	0.946607	60.2941	7.85238
								10	2018-12-03	7	47	0.946607	77.0289	8.24104
								11	2018-12-03	2	42	0.950081	133.373	12.8354
								12	2018-12-03	2	42	0.950081	67.2566	8.162
								13	2018-12-03	2	42	0.950081	108.224	13.0173
								14	2018-12-03	2	42	0.950081	113.549	13.6636
								15	2018-12-03	0	40		0.3282	0.012724
								16	2018-12-03	4	44	0.947426	72.5653	11.0877
								17	2018-12-03	4	44	0.947426	64.5369	9.96433
								18	2018-12-03	4	44	0.947426	69.6927	9.37137
								19	2018-12-03	4	44	0.947426	62.8074	9.70324
								20	2018-12-03	5	45	0.944951	115.285	16.7298
								21	2018-12-03	5	45	0.944951	135.451	15.9806
								22	2018-12-03	5	45	0.944951	172.017	17.2543
								23	2018-12-03	5	45	0.944951	130.508	17.1213
								24	2018-12-03	0	40		0.1882	0.006232

## Sheet: Soil_dw
Date ID	Treatment	Date	ID	Water (g)	Dry%	Moisture (g/g)		Bottle	Date ID	Treatment	Date	LOOKUP ID	Moisture	Water (g)	Dry%	Moisture (m/m)	%WHC
2	2	4.-5.10.2018	22	0.7589	0.66967	0.33033		50	5	0	2018-12-17	00	0	0	0	0	0
2	2	4.-5.10.2019	22	0.7582	0.669168	0.330832		83	5	0	2018-12-17	00	0	0	0	0	0
2	4	4.-5.10.2020	24	0.7999	0.64167	0.35833		100	5	0	2018-12-17	00	0	0	0	0	0
2	4	4.-5.10.2021	24	0.7842	0.649363	0.350637		17	5	0	2018-12-17	00	0	0	0	0	0
2	5	4.-5.10.2022	25	0.7561	0.668914	0.331086		1	5	2	2018-12-17	21	1	0.5311	0.88192	0.11808	0.28766
2	5	4.-5.10.2023	25	0.7705	0.665814	0.334186		2	5	2	2018-12-17	21	1	0.5735	0.870746	0.129254	0.314882
2	6	4.-5.10.2024	26	0.7522	0.672187	0.327813		4	5	2	2018-12-17	21	1	0.5742	0.871882	0.128118	0.312115
2	6	4.-5.10.2025	26	0.7562	0.666667	0.333333		3	5	2	2018-12-17	21	1	0.5591	0.874902	0.125098	0.304757
2	7	4.-5.10.2026	27	0.8006	0.642254	0.357746		6	5	2	2018-12-17	22	2	1.0554	0.739034	0.260966	0.635752
2	7	4.-5.10.2027	27	0.7805	0.648423	0.351577		5	5	2	2018-12-17	22	2	1.042	0.737901	0.262099	0.638511
6	8	2018-11-20	68	1.4684	0.599192	0.400808		8	5	2	2018-12-17	22	2	1.054	0.734375	0.265625	0.647102
6	8	2018-11-20	68	1.4428	0.596341	0.403659		7	5	2	2018-12-17	22	2	1.0896	0.723725	0.276275	0.673046
6	8	2018-11-20	68	1.4436	0.601766	0.398234		10	5	2	2018-12-17	23	3	1.5272	0.568112	0.431888	1.05214
7	8	2018-11-20	78	1.2215	0.677245	0.322755		9	5	2	2018-12-17	23	3	1.4501	0.593377	0.406623	0.990594
7	8	2018-11-20	78	1.2486	0.69045	0.30955		12	5	2	2018-12-17	23	3	1.5468	0.558675	0.441325	1.07513
7	8	2018-11-20	78	1.2114	0.680782	0.319218		11	5	2	2018-12-17	23	3	1.5487	0.552929	0.447071	1.08913
4	2	2018-11-28	42	0.2443	0.948992	0.0510085		14	5	2	2018-12-17	24	4	1.8305	0.435345	0.564655	1.37558
4	2	2018-11-28	42	0.2324	0.951407	0.0485928		13	5	2	2018-12-17	24	4	1.9112	0.382747	0.617253	1.50372
4	2	2018-11-28	42	0.2392	0.949845	0.0501552		16	5	2	2018-12-17	24	4	1.8994	0.405936	0.594064	1.44723
4	4	2018-11-28	44	0.248	0.948105	0.0518948		15	5	2	2018-12-17	24	4	1.968	0.3595	0.6405	1.56035
4	4	2018-11-28	44	0.2563	0.94609	0.0539102		19	5	4	2018-12-17	41	1	0.5151	0.887589	0.112411	0.269852
4	4	2018-11-28	44	0.2485	0.948084	0.0519158		18	5	4	2018-12-17	41	1	0.5981	0.864809	0.135191	0.324539
4	5	2018-11-28	45	0.2571	0.945893	0.054107		20	5	4	2018-12-17	41	1	0.5728	0.871139	0.128861	0.309342
4	5	2018-11-28	45	0.267	0.94366	0.0563398		21	5	4	2018-12-17	41	1	0.5766	0.870006	0.129994	0.312061
4	5	2018-11-28	45	0.2608	0.9453	0.0547003		22	5	4	2018-12-17	42	2	1.0413	0.73836	0.26164	0.628089
4	6	2018-11-28	46	0.2124	0.956363	0.0436373		23	5	4	2018-12-17	42	2	1.0514	0.737714	0.262286	0.629641
4	6	2018-11-28	46	0.2149	0.955453	0.0445472		24	5	4	2018-12-17	42	2	1.2444	0.677934	0.322066	0.773149
4	6	2018-11-28	46	0.2146	0.95526	0.04474		25	5	4	2018-12-17	42	2	1.0646	0.731677	0.268323	0.644134
4	7	2018-11-28	47	0.2666	0.944225	0.0557752		26	5	4	2018-12-17	43	3	1.5711	0.545189	0.454811	1.09181
4	7	2018-11-28	47	0.2524	0.947217	0.0527835		27	5	4	2018-12-17	43	3	1.5335	0.567821	0.432179	1.03748
4	7	2018-11-28	47	0.246	0.94838	0.0516199		28	5	4	2018-12-17	43	3	1.5793	0.538662	0.461338	1.10748
4	8	2018-11-28	48	1.1971	0.688166	0.311834		29	5	4	2018-12-17	43	3	1.4947	0.573722	0.426278	1.02332
4	8	2018-11-28	48	1.2083	0.684731	0.315269		31	5	4	2018-12-17	44	4	1.9198	0.384324	0.615676	1.47798
4	8	2018-11-28	48	1.2198	0.684782	0.315218		30	5	4	2018-12-17	44	4	1.9403	0.376811	0.623189	1.49602
								32	5	4	2018-12-17	44	4	1.9435	0.370486	0.629514	1.5112
								33	5	4	2018-12-17	44	4	1.9746	0.36371	0.63629	1.52747
								35	5	5	2018-12-17	51	1	0.5541	0.87699	0.12301	0.287727
								34	5	5	2018-12-17	51	1	0.5636	0.873644	0.126356	0.295554
								37	5	5	2018-12-17	51	1	0.587	0.867402	0.132598	0.310154
								36	5	5	2018-12-17	51	1	0.6123	0.860695	0.139305	0.325841
								39	5	5	2018-12-17	52	2	1.025	0.747188	0.252812	0.591339
								38	5	5	2018-12-17	52	2	1.0561	0.733301	0.266699	0.623821
								40	5	5	2018-12-17	52	2	1.1392	0.707252	0.292748	0.684752
								41	5	5	2018-12-17	52	2	1.1012	0.724466	0.275534	0.644488
								43	5	5	2018-12-17	53	3	1.4677	0.590463	0.409537	0.957928
								42	5	5	2018-12-17	53	3	1.5257	0.562523	0.437477	1.02328
								45	5	5	2018-12-17	53	3	1.5084	0.568585	0.431415	1.0091
								44	5	5	2018-12-17	53	3	1.5575	0.554134	0.445866	1.0429
								46	5	5	2018-12-17	54	4	1.9137	0.390503	0.609497	1.42564
								47	5	5	2018-12-17	54	4	1.8691	0.403967	0.596033	1.39415
								49	5	5	2018-12-17	54	4	1.9495	0.373755	0.626245	1.46482
								48	5	5	2018-12-17	54	4	1.9065	0.38601	0.61399	1.43615
								51	5	6	2018-12-17	61	1	0.5493	0.876739	0.123261	0.304942
								52	5	6	2018-12-17	61	1	0.5185	0.885526	0.114474	0.283205
								53	5	6	2018-12-17	61	1	0.5715	0.871913	0.128087	0.316883
								54	5	6	2018-12-17	61	1	0.5697	0.873599	0.126401	0.31271
								55	5	6	2018-12-17	62	2	1.0167	0.745749	0.254251	0.629007
								56	5	6	2018-12-17	62	2	0.9878	0.753856	0.246144	0.60895
								57	5	6	2018-12-17	62	2	1.0689	0.728167	0.271833	0.672503
								58	5	6	2018-12-17	62	2	1.1109	0.717228	0.282772	0.699568
								59	5	6	2018-12-17	63	3	1.4958	0.583308	0.416692	1.03088
								61	5	6	2018-12-17	63	3	1.5459	0.552782	0.447218	1.1064
								62	5	6	2018-12-17	63	3	1.5158	0.568259	0.431741	1.06811
								60	5	6	2018-12-17	63	3	1.4857	0.584489	0.415511	1.02796
								63	5	6	2018-12-17	64	4	1.8974	0.391059	0.608941	1.5065
								64	5	6	2018-12-17	64	4	1.924	0.389458	0.610542	1.51046
								65	5	6	2018-12-17	64	4	1.9378	0.378771	0.621229	1.5369
								66	5	6	2018-12-17	64	4	1.904	0.390837	0.609163	1.50704
								68	5	7	2018-12-17	71	1	0.5444	0.878723	0.121277	0.287746
								67	5	7	2018-12-17	71	1	0.5337	0.881943	0.118057	0.280106
								69	5	7	2018-12-17	71	1	0.6403	0.853569	0.146431	0.347428
								70	5	7	2018-12-17	71	1	0.5764	0.870542	0.129458	0.307157
								71	5	7	2018-12-17	72	2	1.0472	0.740142	0.259858	0.616546
								72	5	7	2018-12-17	72	2	0.9989	0.750419	0.249581	0.592165
								73	5	7	2018-12-17	72	2	1.0642	0.730732	0.269268	0.638873
								74	5	7	2018-12-17	72	2	1.0809	0.726264	0.273736	0.649474
								75	5	7	2018-12-17	73	3	1.5256	0.561987	0.438013	1.03924
								76	5	7	2018-12-17	73	3	1.4361	0.603287	0.396713	0.941253
								78	5	7	2018-12-17	73	3	1.4867	0.578456	0.421544	1.00017
								77	5	7	2018-12-17	73	3	1.5327	0.558058	0.441942	1.04857
								79	5	7	2018-12-17	74	4	1.9026	0.391732	0.608268	1.44319
								80	5	7	2018-12-17	74	4	1.8846	0.403249	0.596751	1.41587
								81	5	7	2018-12-17	74	4	1.9314	0.375073	0.624927	1.48272
								82	5	7	2018-12-17	74	4	1.9429	0.3697	0.6303	1.49547
								85	5	8	2018-12-17	81	1	0.5569	0.875623	0.124377	0.303002
								84	5	8	2018-12-17	81	1	0.3352	0.928515	0.0714849	0.174148
								86	5	8	2018-12-17	81	1	0.5316	0.883334	0.116666	0.284215
								87	5	8	2018-12-17	81	1	0.43	0.906381	0.0936187	0.228069
								88	5	8	2018-12-17	82	2	0.8491	0.796213	0.203787	0.496456
								89	5	8	2018-12-17	82	2	0.9015	0.781396	0.218604	0.532551
								91	5	8	2018-12-17	82	2	0.8929	0.784921	0.215079	0.523964
								90	5	8	2018-12-17	82	2	0.8903	0.786006	0.213994	0.521321
								92	5	8	2018-12-17	83	3	1.3548	0.629147	0.370853	0.903453
								93	5	8	2018-12-17	83	3	1.3903	0.620417	0.379583	0.924721
								94	5	8	2018-12-17	83	3	1.3342	0.636349	0.363651	0.885908
								95	5	8	2018-12-17	83	3	1.3814	0.622568	0.377432	0.919479
								97	5	8	2018-12-17	84	4	1.7163	0.484827	0.515173	1.25504
								96	5	8	2018-12-17	84	4	1.7725	0.451459	0.548541	1.33633
								98	5	8	2018-12-17	84	4	1.7277	0.481654	0.518346	1.26277
								99	5	8	2018-12-17	84	4	1.7292	0.477741	0.522259	1.2723

## Sheet: Temp&Hum
Date	Temperature	Humidity
2018-11-09 09:15:58	21.2	28
2018-11-09 13:12:51	21.2	28
2018-11-09 17:02:48	21.2	27
2018-11-10 07:57:49	20.9	28
2018-11-13 09:21:43	21.1	29
2018-11-13 13:05:43	21.4	31
2018-11-13 17:04:43	21.6	31
2018-11-14 08:03:48	21.4	30
2018-11-20 09:04:13	21.2	21
2018-11-20 13:00:57	21.4	22
2018-11-20 17:01:00	21.4	22
2018-11-21 08:00:55	21.2	21
2018-11-28 09:07:48	21.6	16
2018-11-28 13:00:52	21.3	16
2018-11-28 17:00:48	20.9	17
2018-11-29 08:00:49	20.8	19
2018-12-11 09:04:48	20.9	23
2018-12-11 13:00:49	20.9	23
2018-12-11 17:02:45	20.9	22
2018-12-12 08:00:51	20.9	22

## Sheet: GHG1
Bottle	Treatment	Time	Moisture	ID	µg N2O h-1 g-1 soil	µg CH4 h-1 g-1 soil	µg CO2 h-1 g-1 soil	%WHC
1	2	1	1	1 1	2.02042	8.56896e-06	17.9231	22.1889		134.84
1	2	2	1	2 1	0.226907	4.38904e-06	6.32223	19.7997		26.5245
1	2	3	1	3 1	0.088861	-3.5147e-05	1.85206	16.4007		20.0786
1	2	4	1	4 1	0.120291	1.03578e-05	1.81432	22.4727
1	2	5	1	5 1	0.197311	6.30226e-06	4.71147	19.3661
2	2	1	1	1 2	1.4867	6.75956e-07	12.1631	21.637
2	2	2	1	2 2	0.067411	-9.19411e-06	4.2104	20.9091
2	2	3	1	3 2	0.0405799	-1.93916e-05	3.4033	18.909
2	2	4	1	4 2	0.0607179	-8.22587e-07	1.23849	22.2534
2	2	5	1	5 2	0.117946	3.56251e-05	-0.538063	21.1987
3	2	1	1	1 3	0.450194	1.82822e-05	16.6596	23.2289
3	2	2	1	2 3	0.107574	3.82359e-06	6.39307	19.8033
3	2	3	1	3 3	0.0541033	-1.64345e-05	2.29085	18.9105
3	2	4	1	4 3	-0.106335	-1.91543e-05	-0.763962	22.9115
3	2	5	1	5 3	-0.134403	3.68008e-06	-1.22855	20.5171
4	2	1	1	1 4	-0.250176	5.09354e-06	10.5216	22.4245
4	2	2	1	2 4	0.19662	-1.59371e-05	4.53005	21.5868
4	2	3	1	3 4	0.131546	8.57479e-06	3.2157	18.5856
4	2	4	1	4 4	0.0927629	-1.19388e-06	0.210525	22.906
4	2	5	1	5 4	0.127345	3.03004e-05	-4.38666	21.0124
5	2	1	2	1 5	1.21482	2.04477e-06	51.6943	44.1311
5	2	2	2	2 5	2.954	-2.09792e-05	31.2998	39.5676
5	2	3	2	3 5	1.3409	-4.43056e-05	14.0613	37.82
5	2	4	2	4 5	0.684124	-1.40618e-05	8.90932	44.3817
5	2	5	2	5 5	0.811961	2.43883e-05	9.7603	42.9864
6	2	1	2	1 6	1.48145	-2.30998e-05	49.824	43.1072
6	2	2	2	2 6	1.26658	-7.08001e-06	35.9358	39.4891
6	2	3	2	3 6	1.00175	-4.15849e-05	19.3382	35.691
6	2	4	2	4 6	0.31805	-2.04144e-05	7.36018	41.3555
6	2	5	2	5 6	0.7567	2.24707e-05	13.7546	42.8006
7	2	1	2	1 7	0.31195	-1.52871e-05	49.6589	45.4859
7	2	2	2	2 7	0.501604	-1.72042e-05	41.2776	42.0745
7	2	3	2	3 7	0.314633	-1.7185e-05	15.9993	41.1561
7	2	4	2	4 7	0.239426	-7.77434e-06	10.5088	45.5843
7	2	5	2	5 7	0.0903382	-9.48476e-06	13.2636	45.3114
8	2	1	2	1 8	0.386124	-1.37649e-05	52.8281	44.0395
8	2	2	2	2 8	1.01626	-1.5368e-05	28.3589	38.5758
8	2	3	2	3 8	0.357573	-7.69188e-05	10.2666	37.7868
8	2	4	2	4 8	0.526358	-2.09058e-05	5.909	43.9014
8	2	5	2	5 8	0.154076	4.38966e-06	5.22907	43.5647
9	2	1	3	1 9	5.39206	-7.90367e-06	95.2319	63.3973
9	2	2	3	2 9	4.11218	-8.64187e-06	54.263	61.2969
9	2	3	3	3 9	1.12127	-6.43403e-05	33.3986	56.9445
9	2	4	3	4 9	0.262981	-2.68526e-05	20.5417	64.1985
9	2	5	3	5 9	0.322188	-2.60446e-06	20.2384	66.6896
10	2	1	3	1 10	7.65351	-9.66156e-06	80.2399	63.45
10	2	2	3	2 10	2.00227	-8.25436e-06	61.6731	60.3287
10	2	3	3	3 10	2.11974	-2.81741e-05	36.6176	57.7899
10	2	4	3	4 10	0.876643	-3.18265e-05	20.7401	61.891
10	2	5	3	5 10	0.959868	4.25704e-05	25.013	70.8333
11	2	1	3	1 11	19.9266	-9.25542e-06	94.8947	70.1813
11	2	2	3	2 11	8.21549	-1.45162e-05	70.9072	67.1149
11	2	3	3	3 11	3.81967	0.000576429	39.3742	65.5028
11	2	4	3	4 11	1.59786	-2.49779e-05	27.7235	70.0102
11	2	5	3	5 11	0.356936	-5.81737e-06	29.815	73.3234
12	2	1	3	1 12	19.9262	-5.96085e-05	-25.2714	68.2982
12	2	2	3	2 12	6.37857	5.25855e-06	52.6116	62.1293
12	2	3	3	3 12	5.52208	-3.59374e-05	28.1159	63.4165
12	2	4	3	4 12	3.88667	4.68588e-06	25.1199	68.6315
12	2	5	3	5 12	1.72316	2.50595e-06	12.1686	72.381
13	2	1	4	1 13	119.875	6.51923e-06	55.1822	99.0029
13	2	2	4	2 13	0.492153	-4.26805e-06	48.6121	95.8608
13	2	3	4	3 13	0.143838	-3.76747e-05	41.014	93.2838
13	2	4	4	4 13	0.665831	1.96037e-05	53.6301	98.5701
13	2	5	4	5 13	9.48953	2.42241e-05	61.1029	101.235
14	2	1	4	1 14	328.925	7.73549e-06	84.6487	96.7601
14	2	2	4	2 14	10.8652	1.44336e-05	53.3842	93.1206
14	2	3	4	3 14	3.72155	-1.01856e-05	37.5611	90.5022
14	2	4	4	4 14	3.10646	-1.11542e-05	28.9387	94.9534
14	2	5	4	5 14	2.57239	6.43761e-05	34.4719	92.6082
15	2	1	4	1 15	285.847	2.09693e-06	84.2411	100.047
15	2	2	4	2 15	14.5289	-1.68918e-05	59.1065	98.0206
15	2	3	4	3 15	7.15029	-2.06335e-05	42.6542	96.083
15	2	4	4	4 15	4.37168	-2.40105e-05	31.0046	100.549
15	2	5	4	5 15	2.79716	1.12746e-05	40.5316	105.047
16	2	1	4	1 16	373.142	-1.40812e-05	112.773	97.196
16	2	2	4	2 16	13.413	-2.13894e-06	61.7802	92.8372
16	2	3	4	3 16	1.28612	-2.76485e-05	39.0909	92.4457
16	2	4	4	4 16	0.927922	-2.17533e-05	32.2189	97.0785
16	2	5	4	5 16	1.02947	-2.73429e-05	39.1101	97.4314
18	4	1	1	1 18	0.16578	-4.57425e-06	7.78187	22.3828
18	4	2	1	2 18	0.224864	-7.1153e-06	5.33635	19.3861
18	4	3	1	3 18	0.155638	-6.3934e-06	3.30275	17.9438
18	4	4	1	4 18	0.0817592	3.20153e-07	2.19519	22.4309
18	4	5	1	5 18	0.195854	4.0204e-05	-0.493806	21.5567
19	4	1	1	1 19	0.558982	-2.72355e-07	14.1592	21.1164
19	4	2	1	2 19	0.10131	1.74532e-05	4.77823	17.6691
19	4	3	1	3 19	0.132961	-1.92124e-05	3.44853	14.6479
19	4	4	1	4 19	0.0459568	1.63246e-05	0.37598	19.3545
19	4	5	1	5 19	-0.000692002	7.30735e-05	-5.30516	17.9242
20	4	1	1	1 20	0.22571	-1.43122e-05	6.03427	22.791
20	4	2	1	2 20	0.317504	1.61177e-05	7.69234	18.6616
20	4	3	1	3 20	0.0164547	-2.95103e-05	2.75344	18.5658
20	4	4	1	4 20	-0.179921	-2.50863e-05	-0.306214	22.8805
20	4	5	1	5 20	0.183058	-3.01772e-05	-4.23579	20.5473
21	4	1	1	1 21	-0.223897	3.17881e-05	15.1097	21.0804
21	4	2	1	2 21	0.251004	9.37146e-06	4.30139	17.5572
21	4	3	1	3 21	0.051365	-2.89414e-05	0.863519	17.6532
21	4	4	1	4 21	0.0452314	2.63296e-06	1.22892	22.7091
21	4	5	1	5 21	0.21472	6.22171e-05	2.40829	20.7279
22	4	1	2	1 22	1.9728	-2.16514e-05	35.4476	43.2493
22	4	2	2	2 22	0.303608	-1.98197e-05	29.4946	39.05
22	4	3	2	3 22	0.181354	-2.92486e-05	14.9032	36.6797
22	4	4	2	4 22	0.0974957	-3.78107e-06	9.8677	43.5985
22	4	5	2	5 22	-0.362826	2.51971e-06	9.45812	41.7192
23	4	1	2	1 23	1.7693	-1.32335e-05	49.1203	42.6553
23	4	2	2	2 23	0.19613	-3.80367e-06	27.0966	39.7472
23	4	3	2	3 23	0.170015	-1.8479e-05	16.0381	37.115
23	4	4	2	4 23	-0.0214234	-1.17475e-05	5.64567	42.2525
23	4	5	2	5 23	0.119145	-4.536e-05	14.1737	41.8223
24	4	1	2	1 24	8.84233	4.62123e-06	52.3366	45.6026
24	4	2	2	2 24	0.288965	-8.78889e-06	33.1096	45.4199
24	4	3	2	3 24	0.153117	-5.07842e-06	17.3308	45.484
24	4	4	2	4 24	0.0703042	-1.16732e-05	10.7639	49.2973
24	4	5	2	5 24	0.127312	-2.77806e-05	14.2836	51.3544
25	4	1	2	1 25	0.468626	-1.88052e-05	54.9184	43.3464
25	4	2	2	2 25	0.214397	-1.67773e-05	27.3599	38.1673
25	4	3	2	3 25	0.0461606	-4.3474e-05	10.9354	39.0663
25	4	4	2	4 25	0.101319	-1.03216e-05	8.1212	43.8505
25	4	5	2	5 25	0.154611	-3.24776e-06	11.7959	42.785
26	4	1	3	1 26	10.2574	-1.9045e-05	94.51	67.569
26	4	2	3	2 26	1.27065	-2.35941e-05	47.6489	67.2352
26	4	3	3	3 26	0.465764	-4.25249e-05	35.2263	62.9032
26	4	4	3	4 26	0.460168	-2.01704e-05	27.4343	69.0643
26	4	5	3	5 26	0.00547015	1.31414e-05	18.0868	72.521
27	4	1	3	1 27	26.5505	-2.4504e-07	86.2369	64.2489
27	4	2	3	2 27	1.03471	-1.30746e-05	64.0227	62.2032
27	4	3	3	3 27	0.413173	-3.53492e-05	37.9195	59.2716
27	4	4	3	4 27	0.488212	-8.84428e-06	27.6838	64.7842
27	4	5	3	5 27	-0.0753554	9.38093e-06	25.8435	68.9122
28	4	1	3	1 28	19.0484	-1.21011e-05	86.4554	68.6545
28	4	2	3	2 28	0.40119	-8.77013e-06	59.8002	64.7137
28	4	3	3	3 28	0.141914	-4.84026e-05	34.1388	63.7876
28	4	4	3	4 28	-0.163431	-5.20214e-05	19.4263	67.8434
28	4	5	3	5 28	0.165844	1.29463e-05	26.653	73.5618
29	4	1	3	1 29	10.9911	-2.67544e-06	107.863	67.1077
29	4	2	3	2 29	0.374144	-1.38748e-05	51.6255	64.4164
29	4	3	3	3 29	0.269354	-1.91101e-05	34.8218	63.1182
29	4	4	3	4 29	0.0654645	-1.77048e-05	25.8753	67.8676
29	4	5	3	5 29	0.231424	-5.3111e-05	30.8664	67.9712
30	4	1	4	1 30	108.425	1.14595e-05	73.8279	96.1431
30	4	2	4	2 30	0.338061	1.2293e-05	58.5297	94.3478
30	4	3	4	3 30	0.168475	-2.08194e-05	45.5635	90.7895
30	4	4	4	4 30	0.936313	-1.831e-05	35.6398	96.9445
30	4	5	4	5 30	3.91488	1.13706e-05	60.2689	99.3694
31	4	1	4	1 31	255.157	-1.27253e-06	87.7502	96.0837
31	4	2	4	2 31	4.60869	-1.5249e-05	56.5312	95.4895
31	4	3	4	3 31	0.774066	-2.20379e-05	40.364	95.1419
31	4	4	4	4 31	0.329936	-1.52671e-06	33.3695	99.2191
31	4	5	4	5 31	0.345787	1.51975e-05	34.4716	98.1713
32	4	1	4	1 32	221.281	-1.04354e-05	73.5938	97.8145
32	4	2	4	2 32	1.08484	-7.59977e-06	62.2256	93.7022
32	4	3	4	3 32	0.274047	-2.92828e-05	38.3422	92.777
32	4	4	4	4 32	0.196548	2.84904e-09	37.2622	97.1477
32	4	5	4	5 32	0.921181	3.47543e-05	42.271	100.378
33	4	1	4	1 33	161.544	-1.94265e-05	76.5385	97.1479
33	4	2	4	2 33	0.522492	-1.49542e-05	52.9954	93.8806
33	4	3	4	3 33	0.05677	-6.58326e-05	35.7265	93.1807
33	4	4	4	4 33	0.0446332	-6.25856e-06	40.933	97.571
33	4	5	4	5 33	-1.39745	-6.84056e-07	37.9941	101.458
34	5	1	1	1 34	0.359716	5.20046e-06	12.6085	21.5473
34	5	2	1	2 34	0.188119	-1.42135e-05	7.77565	17.8674
34	5	3	1	3 34	0.101346	-3.33889e-05	3.30557	17.0374
34	5	4	1	4 34	0.0827107	2.83048e-07	-0.332656	21.741
34	5	5	1	5 34	0.40272	6.7365e-05	3.64429	19.3061
35	5	1	1	1 35	0.381857	1.88198e-05	17.4026	20.949
35	5	2	1	2 35	0.149148	1.85066e-05	7.01578	17.9926
35	5	3	1	3 35	0.150376	-2.48339e-05	5.08936	15.7488
35	5	4	1	4 35	0.13939	3.92157e-06	1.43745	19.5087
35	5	5	1	5 35	0.148519	1.46649e-05	2.70491	18.7948
36	5	1	1	1 36	0.336192	2.66092e-06	17.2071	22.6073
36	5	2	1	2 36	0.113522	-9.12845e-07	7.8834	20.1487
36	5	3	1	3 36	0.0569631	-2.0931e-05	3.30705	18.7605
36	5	4	1	4 36	0.152056	6.16786e-06	1.93783	23.1718
36	5	5	1	5 36	0.225772	8.11324e-05	0.329841	21.2845
37	5	1	1	1 37	-0.406013	2.00699e-05	16.3228	21.3205
37	5	2	1	2 37	0.313676	-2.62159e-06	5.90267	19.8403
37	5	3	1	3 37	0.0742291	-2.11534e-05	2.87202	18.6093
37	5	4	1	4 37	0.136488	4.02097e-06	2.66959	21.9329
37	5	5	1	5 37	0.275145	2.20083e-05	3.67983	20.2598
38	5	1	2	1 38	-0.0478831	-8.06021e-06	50.9729	41.9739
38	5	2	2	2 38	0.204199	-2.00261e-05	31.4742	39.5996
38	5	3	2	3 38	0.0885283	-3.43468e-05	16.808	37.9388
38	5	4	2	4 38	0.270971	-2.50889e-05	6.93186	42.9211
38	5	5	2	5 38	0.0343138	1.68508e-05	12.977	40.7491
39	5	1	2	1 39	0.19778	-2.20535e-06	51.3857	40.6304
39	5	2	2	2 39	0.284771	-9.20787e-06	31.8166	36.6955
39	5	3	2	3 39	0.104888	-4.29795e-05	15.4655	33.3001
39	5	4	2	4 39	0.0114761	-1.2904e-05	6.0126	38.6357
39	5	5	2	5 39	0.232521	3.25535e-05	15.0881	38.6273
40	5	1	2	1 40	0.36273	-2.40395e-06	51.2283	43.4424
40	5	2	2	2 40	0.0987848	-3.18487e-05	26.9904	42.6355
40	5	3	2	3 40	0.0690145	-2.87876e-05	15.8273	41.8685
40	5	4	2	4 40	0.0474775	-2.05567e-05	9.88466	45.9797
40	5	5	2	5 40	0.284815	-6.37055e-06	9.71245	44.7292
41	5	1	2	1 41	-0.403636	-2.34173e-05	58.8888	42.8993
41	5	2	2	2 41	0.251167	-2.54766e-05	25.6965	40.9787
41	5	3	2	3 41	0.194692	-4.42806e-05	14.2138	39.8128
41	5	4	2	4 41	0.2777	-5.31715e-06	10.891	43.2184
41	5	5	2	5 41	0.322522	-1.00029e-05	14.7833	42.0991
42	5	1	3	1 42	5.26218	-8.12421e-06	111.138	65.1803
42	5	2	3	2 42	0.329276	-1.10237e-05	45.0045	63.554
42	5	3	3	3 42	0.227655	-3.56316e-05	32.4632	59.373
42	5	4	3	4 42	0.16326	-1.50576e-05	21.8935	65.9826
42	5	5	3	5 42	0.293215	4.47733e-06	26.3418	66.8424
43	5	1	3	1 43	27.1799	-9.13008e-06	83.448	62.2557
43	5	2	3	2 43	1.02597	-4.56202e-06	51.5151	57.8549
43	5	3	3	3 43	0.787912	-5.02756e-05	30.7306	55.7782
43	5	4	3	4 43	0.778858	-4.02302e-05	20.8161	59.8706
43	5	5	3	5 43	0.475954	3.77697e-05	23.7348	62.5735
44	5	1	3	1 44	3.53069	-1.0097e-05	93.3712	66.5967
44	5	2	3	2 44	0.911668	-2.34768e-05	56.9929	65.1758
44	5	3	3	3 44	1.24188	-5.65239e-06	35.0769	63.2201
44	5	4	3	4 44	1.59582	-9.72212e-06	25.524	67.4676
44	5	5	3	5 44	1.76625	2.48712e-05	24.2032	68.1242
45	5	1	3	1 45	2.53015	9.27102e-06	112.872	66.4401
45	5	2	3	2 45	0.95619	-1.59016e-05	46.0479	64.5871
45	5	3	3	3 45	0.683407	-2.71114e-05	32.2563	63.1405
45	5	4	3	4 45	0.528788	-3.07264e-05	22.5494	66.8033
45	5	5	3	5 45	0.598151	-2.68286e-05	32.2482	65.9162
46	5	1	4	1 46	110.531	-8.52974e-06	65.6155	93.8563
46	5	2	4	2 46	0.222611	9.97267e-06	57.0078	91.1524
46	5	3	4	3 46	0.084241	-1.11434e-05	49.1857	85.8922
46	5	4	4	4 46	0.317343	-4.33865e-06	38.1686	93.7363
46	5	5	4	5 46	2.18613	8.70177e-06	62.7881	93.1255
47	5	1	4	1 47	262.493	9.41605e-06	106.74	91.4402
47	5	2	4	2 47	0.926625	-1.07534e-05	62.9827	85.7345
47	5	3	4	3 47	0.470031	-5.07645e-05	44.1304	84.6998
47	5	4	4	4 47	1.33852	-1.13361e-05	37.1634	88.6862
47	5	5	4	5 47	1.0699	-8.36399e-06	43.3101	91.0683
48	5	1	4	1 48	321.773	-3.24692e-06	93.7712	94.3367
48	5	2	4	2 48	0.862785	-1.33843e-05	60.299	91.2912
48	5	3	4	3 48	0.311169	7.62656e-07	39.6743	89.7028
48	5	4	4	4 48	0.713871	-6.54104e-07	35.7792	93.3073
48	5	5	4	5 48	0.423864	5.70371e-05	37.5386	93.812
49	5	1	4	1 49	269.06	-2.22028e-05	101.199	94.722
49	5	2	4	2 49	1.22856	-2.58533e-05	54.5326	92.1913
49	5	3	4	3 49	0.678417	-3.12314e-05	35.9923	90.2398
49	5	4	4	4 49	0.639091	-1.01728e-05	33.0064	94.8745
49	5	5	4	5 49	0.400414	5.80513e-05	34.93	95.6844
51	6	1	1	1 51	-0.171783	1.29768e-06	11.6898	20.8939
51	6	2	1	2 51	0.308633	7.13365e-06	9.98401	14.1478
51	6	3	1	3 51	0.0851204	-4.00854e-05	1.74024	15.9562
51	6	4	1	4 51	-0.0135037	-1.38484e-05	0.154746	22.8671
51	6	5	1	5 51	0.234147	-1.88033e-05	6.85226	19.8271
52	6	1	1	1 52	0.0652746	7.68092e-06	15.9917	20.2757
52	6	2	1	2 52	0.169966	1.19816e-05	6.21727	18.2128
52	6	3	1	3 52	0.0908727	-2.07891e-05	5.78657	15.353
52	6	4	1	4 52	0.14488	6.32879e-06	3.71493	20.1086
52	6	5	1	5 52	0.11493	5.5243e-05	4.6717	18.4137
53	6	1	1	1 53	0.140619	2.97839e-06	15.3662	21.5466
53	6	2	1	2 53	0.263176	-9.96297e-06	7.13293	19.2546
53	6	3	1	3 53	0.10762	-4.11305e-06	4.4943	17.5854
53	6	4	1	4 53	0.154376	1.43993e-05	2.10834	22.0153
53	6	5	1	5 53	0.234779	1.01337e-05	7.3306	20.6034
54	6	1	1	1 54	-0.299897	1.03737e-05	14.3178	20.878
54	6	2	1	2 54	0.233471	5.70434e-06	6.62928	18.964
54	6	3	1	3 54	0.135145	-1.16261e-05	2.53412	17.6474
54	6	4	1	4 54	0.0673184	-6.3236e-06	-0.100768	22.079
54	6	5	1	5 54	0.145554	3.18362e-05	2.40516	20.3321
55	6	1	2	1 55	1.17282	-9.95343e-06	51.53	41.0433
55	6	2	2	2 55	0.186734	2.20037e-06	27.2906	39.3207
55	6	3	2	3 55	0.0805472	-4.2868e-05	17.8635	35.1514
55	6	4	2	4 55	0.125297	2.70094e-06	8.99192	41.6477
55	6	5	2	5 55	0.112604	-1.08614e-05	9.44429	40.8974
56	6	1	2	1 56	55.734	-5.21408e-06	102.807	42.0186
56	6	2	2	2 56	99.4719	1.44779e-05	71.9929	38.1225
56	6	3	2	3 56	3.35117	-2.08331e-05	39.1125	35.5208
56	6	4	2	4 56	0.600895	-1.02997e-05	14.4243	40.6599
56	6	5	2	5 56	0.466777	5.39674e-05	8.46511	39.5933
57	6	1	2	1 57	2.64047	-7.02901e-06	56.0999	43.027
57	6	2	2	2 57	0.303854	-9.65734e-06	44.86	40.0768
57	6	3	2	3 57	0.165121	-2.77831e-05	20.3247	37.9118
57	6	4	2	4 57	0.0485295	-7.11863e-06	8.68719	43.3081
57	6	5	2	5 57	0.135129	3.30701e-05	10.7865	43.7255
58	6	1	2	1 58	2.61606	9.59441e-07	63.6665	42.8575
58	6	2	2	2 58	0.30357	-6.27463e-06	38.1584	42.3439
58	6	3	2	3 58	0.181584	-1.84406e-05	19.2275	39.5338
58	6	4	2	4 58	0.0578811	-1.32411e-05	8.81842	44.7018
58	6	5	2	5 58	0.13845	3.27129e-05	11.2539	45.4852
59	6	1	3	1 59	12.4007	-9.44013e-06	107.173	68.0393
59	6	2	3	2 59	0.41693	1.11939e-05	48.5088	64.3514
59	6	3	3	3 59	0.27034	-2.08691e-05	32.4207	62.0263
59	6	4	3	4 59	0.261998	-1.08174e-05	23.4904	67.4839
59	6	5	3	5 59	0.331762	-3.03244e-06	27.3656	67.0268
60	6	1	3	1 60	45.1235	-2.7235e-06	121.914	64.9212
60	6	2	3	2 60	6.49744	-1.63604e-05	54.4467	61.9537
60	6	3	3	3 60	1.17718	-2.54419e-05	39.5822	59.4193
60	6	4	3	4 60	0.708715	-6.8844e-06	29.5948	64.1352
60	6	5	3	5 60	1.55572	-2.39809e-05	23.7436	66.8367
61	6	1	3	1 61	18.5587	-1.31557e-05	100.585	67.2519
61	6	2	3	2 61	4.90772	-5.20857e-06	54.8301	63.6202
61	6	3	3	3 61	0.748796	-2.71433e-05	31.4825	62.0033
61	6	4	3	4 61	0.212469	-1.20951e-05	25.163	67.7596
61	6	5	3	5 61	0.237164	2.35749e-06	21.8571	71.937
62	6	1	3	1 62	27.9761	-1.00522e-05	109.247	67.3215
62	6	2	3	2 62	0.433819	-1.40336e-05	46.535	65.5385
62	6	3	3	3 62	0.141443	-4.883e-05	34.0871	62.358
62	6	4	3	4 62	0.191864	-6.17965e-06	26.5819	67.7552
62	6	5	3	5 62	0.314339	-2.02859e-05	28.5778	69.4475
63	6	1	4	1 63	111.312	-9.52132e-06	73.5941	95.5115
63	6	2	4	2 63	0.0164088	-3.26196e-06	45.4264	92.1723
63	6	3	4	3 63	-0.0282284	-9.87132e-06	36.8611	88.2648
63	6	4	4	4 63	-0.0635513	-1.74615e-06	36.7551	95.1433
63	6	5	4	5 63	0.0739669	4.52012e-05	45.0881	97.9509
64	6	1	4	1 64	56.1499	8.13884e-06	59.3716	93.9975
64	6	2	4	2 64	0.171932	6.84281e-06	41.8086	94.3316
64	6	3	4	3 64	-0.0999209	-2.61457e-05	33.549	87.458
64	6	4	4	4 64	-0.0882312	6.29785e-06	34.2542	93.111
64	6	5	4	5 64	0.0956973	1.08066e-05	47.5974	98.2083
65	6	1	4	1 65	46.2035	1.18265e-05	57.4336	97.8369
65	6	2	4	2 65	0.00481339	-7.41697e-06	47.722	93.9414
65	6	3	4	3 65	0.100406	-1.9976e-05	45.9759	92.7795
65	6	4	4	4 65	0.0566788	5.90656e-06	33.3537	96.8461
65	6	5	4	5 65	0.784276	5.18582e-05	53.4985	99.9274
66	6	1	4	1 66	121.986	-2.42759e-07	76.6123	98.5812
66	6	2	4	2 66	0.109064	2.66068e-06	46.8798	95.5132
66	6	3	4	3 66	-0.00868299	-1.05568e-05	34.3478	94.3195
66	6	4	4	4 66	-0.0202303	1.21529e-05	36.2128	98.1909
66	6	5	4	5 66	0.121647	7.03672e-05	39.7748	97.9865
67	7	1	1	1 67	0.119561	-2.22443e-06	14.5123	20.9269
67	7	2	1	2 67	0.290782	-1.13664e-05	8.0898	17.2358
67	7	3	1	3 67	0.0380342	-2.98484e-05	2.77324	14.8358
67	7	4	1	4 67	0.057934	7.54142e-06	1.81728	20.7598
67	7	5	1	5 67	0.00835073	4.25428e-05	-3.42224	17.8176
68	7	1	1	1 68	0.200343	7.21395e-06	11.7367	20.1609
68	7	2	1	2 68	0.186317	-1.82997e-06	5.5255	18.9735
68	7	3	1	3 68	-0.00314818	-3.51943e-05	4.0107	16.4846
68	7	4	1	4 68	0.113135	-2.96542e-06	1.74464	20.7127
68	7	5	1	5 68	0.0883555	-2.56149e-05	3.27112	18.3036
69	7	1	1	1 69	0.2649	3.29224e-06	23.1222	22.0979
69	7	2	1	2 69	0.155667	-3.04684e-07	8.70283	22.3399
69	7	3	1	3 69	0.140294	-5.66675e-06	5.58884	20.9483
69	7	4	1	4 69	0.152164	2.26406e-06	3.59908	25.1533
69	7	5	1	5 69	0.143369	2.85044e-05	1.92905	22.1
70	7	1	1	1 70	-0.18812	1.6267e-05	11.4977	21.1672
70	7	2	1	2 70	0.206103	6.098e-06	6.58406	18.2886
70	7	3	1	3 70	0.0729983	-2.21867e-05	3.52928	17.8064
70	7	4	1	4 70	0.0883876	-2.16996e-06	1.84603	22.177
70	7	5	1	5 70	0.123137	2.48565e-06	1.97808	19.5383
71	7	1	2	1 71	0.0984022	-2.45049e-05	47.7991	40.2168
71	7	2	2	2 71	0.246101	-2.29009e-06	28.3197	37.9333
71	7	3	2	3 71	0.402373	-4.66041e-06	18.5922	34.7144
71	7	4	2	4 71	0.0573303	-1.76453e-05	7.22624	40.4841
71	7	5	2	5 71	0.453839	6.29432e-05	7.05957	39.2187
72	7	1	2	1 72	2.33573	-5.27612e-06	48.9216	40.2597
72	7	2	2	2 72	0.324323	-5.04589e-06	37.356	36.8726
72	7	3	2	3 72	0.073214	-5.18107e-05	14.9598	34.5686
72	7	4	2	4 72	-0.00508954	-1.94316e-05	6.99105	38.7876
72	7	5	2	5 72	-0.391667	2.79185e-05	9.3071	37.6678
73	7	1	2	1 73	0.349207	-2.54764e-06	42.1656	42.4532
73	7	2	2	2 73	0.248313	-1.5466e-06	39.1761	39.0917
73	7	3	2	3 73	0.161482	-2.80521e-05	14.5866	37.3763
73	7	4	2	4 73	0.199976	-1.01025e-05	8.04252	41.9506
73	7	5	2	5 73	0.408798	5.85335e-05	12.6011	40.6389
74	7	1	2	1 74	1.05584	-3.97283e-06	61.3227	42.0854
74	7	2	2	2 74	0.444466	-1.05798e-05	32.1699	40.4008
74	7	3	2	3 74	0.30692	-2.2611e-05	16.9637	38.02
74	7	4	2	4 74	0.224193	1.30775e-06	10.3602	42.5706
74	7	5	2	5 74	0.152334	-2.30439e-05	11.5454	41.3132
75	7	1	3	1 75	39.1073	-8.2117e-06	128.448	62.7677
75	7	2	3	2 75	0.87514	-3.00157e-05	45.6277	61.1171
75	7	3	3	3 75	0.726949	-3.11786e-05	37.8937	57.6518
75	7	4	3	4 75	0.468567	-8.66163e-06	25.6862	63.5185
75	7	5	3	5 75	0.30335	2.24113e-07	23.9258	66.1066
76	7	1	3	1 76	35.5271	2.3955e-06	83.2309	60.2029
76	7	2	3	2 76	1.0024	3.02376e-06	54.8935	55.6554
76	7	3	3	3 76	0.681422	-2.78475e-05	35.8081	51.7986
76	7	4	3	4 76	0.38654	-2.36403e-05	22.0279	58.0771
76	7	5	3	5 76	0.524212	-3.56448e-05	23.4939	59.8734
77	7	1	3	1 77	5.09821	8.09909e-06	111.403	65.5015
77	7	2	3	2 77	0.434286	-1.56131e-05	51.4108	62.9305
77	7	3	3	3 77	0.898717	-5.079e-05	34.4931	61.0181
77	7	4	3	4 77	1.40232	-6.95727e-06	25.5727	64.9946
77	7	5	3	5 77	0.305128	1.97228e-05	21.0855	66.6996
78	7	1	3	1 78	27.4823	2.01844e-05	142.578	63.406
78	7	2	3	2 78	1.38202	9.76897e-07	48.5005	61.7873
78	7	3	3	3 78	0.882574	-4.87411e-05	31.3386	59.3759
78	7	4	3	4 78	0.794489	-4.35669e-07	26.9551	63.7466
78	7	5	3	5 78	0.358764	-5.68416e-06	26.0771	63.6209
79	7	1	4	1 79	394.426	5.87073e-05	95.2249	90.241
79	7	2	4	2 79	0.6261	7.8538e-06	50.649	87.8882
79	7	3	4	3 79	0.0131366	-4.58827e-05	32.4058	85.2436
79	7	4	4	4 79	-0.0386602	-1.20397e-05	33.6155	90.4112
79	7	5	4	5 79	-0.073185	4.79143e-05	33.3701	91.802
80	7	1	4	1 80	279.318	-5.42403e-07	92.4731	88.3389
80	7	2	4	2 80	0.628114	-9.35074e-06	57.8863	84.0626
80	7	3	4	3 80	0.18366	-3.64738e-05	39.1289	82.8872
80	7	4	4	4 80	0.177107	6.37587e-06	35.2301	86.6543
80	7	5	4	5 80	0.0933759	0.000106392	44.1781	90.0639
81	7	1	4	1 81	192.124	3.54229e-06	75.9607	92.5128
81	7	2	4	2 81	0.798818	1.14928e-05	55.2778	89.029
81	7	3	4	3 81	0.116382	-3.59341e-06	37.1343	88.6331
81	7	4	4	4 81	-0.121814	-2.87954e-05	30.3354	92.2874
81	7	5	4	5 81	0.298258	3.53881e-05	54.9374	94.3163
82	7	1	4	1 82	301.665	1.26673e-05	117.454	92.7292
82	7	2	4	2 82	5.07112	-1.14221e-06	48.5555	90.2781
82	7	3	4	3 82	1.3874	-2.02891e-05	35.128	88.6987
82	7	4	4	4 82	1.06761	-8.63363e-06	33.0139	92.7383
82	7	5	4	5 82	0.803911	2.5654e-05	32.3043	95.1272
84	8	1	1	1 84	0.498472	1.2021e-07	9.24227	47.6992
84	8	2	1	2 84	0.663244	-3.597e-06	10.6666	39.8611
84	8	3	1	3 84	0.116393	-2.17116e-05	4.41719	31.5698
84	8	4	1	4 84	0.0621398	-5.11438e-07	3.57675	22.905
84	8	5	1	5 84	0.139972	2.63941e-05	-8.30705	11.7241
85	8	1	1	1 85	0.329392	-1.51395e-06	9.70744	48.4728
85	8	2	1	2 85	0.232035	-4.41589e-06	9.16302	44.1857
85	8	3	1	3 85	0.215419	-8.40572e-06	7.65746	38.0042
85	8	4	1	4 85	0.0760914	-6.10251e-06	4.30704	28.6821
85	8	5	1	5 85	0.1321	3.85967e-05	0.202559	20.3989
86	8	1	1	1 86	0.249069	-1.79445e-06	8.98916	48.4176
86	8	2	1	2 86	0.278352	-8.11683e-06	9.1798	43.0214
86	8	3	1	3 86	0.137306	-1.14036e-05	6.2307	36.8093
86	8	4	1	4 86				27.7282
86	8	5	1	5 86	-0.00646687	4.45739e-06	0.203497	19.1342
87	8	1	1	1 87	0.0644014	-1.33966e-05	9.71832	47.8104
87	8	2	1	2 87	0.128949	-9.83773e-06	9.57421	41.428
87	8	3	1	3 87	0.0708356	-1.5378e-05	5.18223	34.6992
87	8	4	1	4 87	0.00725455	3.02063e-06	0.0969875	25.0795
87	8	5	1	5 87	-0.0133579	4.83224e-06	0.29971	15.3542
88	8	1	2	1 88	0.349715	-1.27005e-05	21.7768	47.4422
88	8	2	2	2 88	0.469034	-1.65345e-05	16.9324	41.2289
88	8	3	2	3 88	0.253151	-1.1476e-05	9.82437	35.3697
88	8	4	2	4 88	0.000684176	5.1164e-06	-0.0404418	39.8576
88	8	5	2	5 88	0.00887359	3.97109e-06	0.353663	33.4228
89	8	1	2	1 89	0.595927	-6.40728e-06	20.8022	48.7034
89	8	2	2	2 89	0.565651	-1.1445e-05	19.3176	44.4655
89	8	3	2	3 89	0.569405	3.10732e-05	13.0017	38.8101
89	8	4	2	4 89	3.13148e-05	3.95535e-06	0.239627	40.3298
89	8	5	2	5 89	0.195603	6.5197e-05	4.23302	35.8528
90	8	1	2	1 90	0.80178	-1.47769e-06	17.8881	48.7101
90	8	2	2	2 90	0.312077	-2.53726e-05	21.0142	43.5809
90	8	3	2	3 90	0.07644	-3.77826e-05	12.6897	37.6052
90	8	4	2	4 90	0.0821885	-3.21112e-06	5.60994	40.4188
90	8	5	2	5 90	0.142577	8.48206e-06	6.71174	35.0968
91	8	1	2	1 91	0.291435	-1.10886e-05	26.9449	48.5227
91	8	2	2	2 91	0.204381	-1.12558e-05	22.3999	43.9514
91	8	3	2	3 91	0.0904565	-2.72695e-05	11.6144	38.069
91	8	4	2	4 91	0.00368338	-7.14788e-06	5.00256	40.2375
91	8	5	2	5 91	0.158303	3.15215e-05	3.25428	35.2747
92	8	1	3	1 92	0.431317	-2.83695e-05	31.3805	58.5718
92	8	2	3	2 92	0.163836	-1.37528e-05	35.0281	57.5539
92	8	3	3	3 92	0.0929614	-3.92964e-05	36.7228	54.2687
92	8	4	3	4 92	0.15794	-8.98616e-06	28.103	59.3707
92	8	5	3	5 92	0.0828447	-1.91789e-06	21.1215	60.823
93	8	1	3	1 93	1.76941	-1.82063e-05	30.4121	59.0412
93	8	2	3	2 93			0	58.9838
93	8	3	3	3 93	0.419964	-8.67709e-05	26.357	57.1363
93	8	4	3	4 93	0.302934	1.97491e-07	34.2676	60.4569
93	8	5	3	5 93	0.189608	2.71707e-05	26.7391	62.2548
94	8	1	3	1 94	1.05769	-2.33299e-05	35.1723	59.0785
94	8	2	3	2 94	0.612383	-2.11278e-05	35.8333	56.2576
94	8	3	3	3 94	5.26098	-3.39213e-05	33.4477	54.1431
94	8	4	3	4 94	0.136315	-4.06839e-06	26.2465	59.4666
94	8	5	3	5 94	0.176844	-2.54602e-06	23.3425	59.6418
95	8	1	3	1 95	1.4824	-1.38433e-05	38.4825	59.1437
95	8	2	3	2 95	4.40547	-9.82385e-06	39.6571	55.9826
95	8	3	3	3 95	1.53351	-3.90904e-05	37.9193	54.4381
95	8	4	3	4 95	0.645824	-1.2242e-05	26.0595	59.7938
95	8	5	3	5 95	0.0963213	3.13349e-06	23.087	61.9019
96	8	1	4	1 96	35.0803	-7.71994e-06	28.7626	83.9837
96	8	2	4	2 96	6.5814	-5.97334e-06	43.2072	81.5648
96	8	2	4	2 96	6.5814	-5.97334e-06	43.2072	81.5648
96	8	3	4	3 96	-0.648537	-6.19899e-06	-3.98442	79.146
96	8	4	4	4 96	0.221204	1.98064e-06	28.537	83.5847
96	8	5	4	5 96	-0.0531518	1.29811e-05	21.2626	89.9653
97	8	1	4	1 97	-2.48987	4.0739e-06	0.46623	81.9382
97	8	2	4	2 97	-16.8913	3.20911e-05	1.37253	81.5375
97	8	3	4	3 97	-0.604247	-1.44538e-06	-4.71215	80.4423
97	8	4	4	4 97	0.0665215	8.01317e-06	30.2691	83.6781
97	8	5	4	5 97	0.114458	2.93175e-05	38.03	84.4927
98	8	1	4	1 98	-0.843525	4.77491e-06	0.386679	82.1316
98	8	3	4	3 98	1.74318	-3.45507e-06	38.1793	80.6517
98	8	4	4	4 98	0.245053	7.00553e-06	31.2471	83.9597
98	8	5	4	5 98	0.126024	3.1149e-05	30.6922	85.0131
99	8	1	4	1 99	58.3248	-1.54731e-06	38.9025	82.8142
99	8	2	4	2 99	1.21436	-6.93889e-06	35.4335	81.557
99	8	3	4	3 99	0.418907	-1.48829e-05	31.336	80.4118
99	8	4	4	4 99	0.0504534	-1.95936e-05	25.0454	83.7726
99	8	5	4	5 99	0.79567	4.73976e-05	30.7203	85.6548

## Sheet: GHG2
Bottle	Treatment	Time	Moisture	ID	µg N2O h-1 g-1 soil	µg CH4 h-1 g-1 soil	µg CO2 h-1 g-1 soil	%WHC
1	2	1	1	1 1	2.24154	9.50677e-06	19.8847	22.1889
2	2	1	1	1 2	1.60838	7.31282e-07	13.1586	21.637
3	2	1	1	1 3	0.522876	2.12338e-05	19.3492	23.2289
4	2	1	1	1 4	-0.280503	5.711e-06	11.797	22.4245
5	2	1	2	1 5	1.34028	2.25594e-06	57.0332	44.1311
6	2	1	2	1 6	1.59652	-2.48942e-05	53.6944	43.1072
7	2	1	2	1 7	0.354733	-1.73837e-05	56.4694	45.4859
8	2	1	2	1 8	0.425118	-1.51549e-05	58.163	44.0395
9	2	1	3	1 9	4.88345	-7.15816e-06	86.2493	63.3973
10	2	1	3	1 10	6.93736	-8.75751e-06	72.7318	63.45
11	2	1	3	1 11	19.9782	-9.27939e-06	95.1404	70.1813
12	2	1	3	1 12	19.4418	-5.81593e-05	-24.657	68.2982
13	2	1	4	1 13	118.68	6.45423e-06	54.632	99.0029
14	2	1	4	1 14	318.268	7.48487e-06	81.9062	96.7601
15	2	1	4	1 15	285.981	2.09791e-06	84.2806	100.047
16	2	1	4	1 16	362.679	-1.36863e-05	109.611	97.196
18	4	1	1	1 18	0.185532	-5.11923e-06	8.70901	22.3828
19	4	1	1	1 19	0.590183	-2.87557e-07	14.9495	21.1164
20	4	1	1	1 20	0.257208	-1.63095e-05	6.87635	22.791
21	4	1	1	1 21	-0.235992	3.35053e-05	15.926	21.0804
22	4	1	2	1 22	2.13306	-2.34102e-05	38.3271	43.2493
23	4	1	2	1 23	1.88675	-1.41119e-05	52.381	42.6553
24	4	1	2	1 24	10.0808	5.2685e-06	59.6671	45.6026
25	4	1	2	1 25	0.507832	-2.03785e-05	59.513	43.3464
26	4	1	3	1 26	9.9012	-1.83836e-05	91.2278	67.569
27	4	1	3	1 27	24.3692	-2.24908e-07	79.1518	64.2489
28	4	1	3	1 28	18.6822	-1.18685e-05	84.7936	68.6545
29	4	1	3	1 29	10.5369	-2.56489e-06	103.406	67.1077
30	4	1	4	1 30	104.243	1.10176e-05	70.9804	96.1431
31	4	1	4	1 31	245.164	-1.22269e-06	84.3136	96.0837
32	4	1	4	1 32	216.445	-1.02074e-05	71.9854	97.8145
33	4	1	4	1 33	156.936	-1.88724e-05	74.3556	97.1479
34	5	1	1	1 34	0.387546	5.60279e-06	13.5839	21.5473
35	5	1	1	1 35	0.399976	1.97127e-05	18.2284	20.949
36	5	1	1	1 36	0.38002	3.00781e-06	19.4503	22.6073
37	5	1	1	1 37	-0.43282	2.1395e-05	17.4005	21.3205
38	5	1	2	1 38	-0.050246	-8.45796e-06	53.4883	41.9739
39	5	1	2	1 39	0.200897	-2.24011e-06	52.1955	40.6304
40	5	1	2	1 40	0.393947	-2.61084e-06	55.637	43.4424
41	5	1	2	1 41	-0.432893	-2.51146e-05	63.1573	42.8993
42	5	1	3	1 42	4.89986	-7.56483e-06	103.485	65.1803
43	5	1	3	1 43	24.1729	-8.12e-06	74.2159	62.2557
44	5	1	3	1 44	3.35904	-9.60609e-06	88.8317	66.5967
45	5	1	3	1 45	2.40148	8.79953e-06	107.132	66.4401
46	5	1	4	1 46	103.74	-8.00569e-06	61.5842	93.8563
47	5	1	4	1 47	240.024	8.61005e-06	97.6029	91.4402
48	5	1	4	1 48	303.55	-3.06303e-06	88.4607	94.3367
49	5	1	4	1 49	254.859	-2.10309e-05	95.8579	94.722
51	6	1	1	1 51	-0.179461	1.35569e-06	12.2123	20.8939
52	6	1	1	1 52	0.0661745	7.7868e-06	16.2121	20.2757
53	6	1	1	1 53	0.151493	3.20871e-06	16.5544	21.5466
54	6	1	1	1 54	-0.313062	1.08291e-05	14.9463	20.878
55	6	1	2	1 55	1.20341	-1.0213e-05	52.874	41.0433
56	6	1	2	1 56	58.5466	-5.4772e-06	107.995	42.0186
57	6	1	2	1 57	2.84029	-7.56092e-06	60.3452	43.027
58	6	1	2	1 58	2.80294	1.02798e-06	68.2146	42.8575
59	6	1	3	1 59	12.0534	-9.17571e-06	104.171	68.0393
60	6	1	3	1 60	41.8495	-2.5259e-06	113.068	64.9212
61	6	1	3	1 61	17.8301	-1.26393e-05	96.6358	67.2519
62	6	1	3	1 62	26.9056	-9.66755e-06	105.067	67.3215
63	6	1	4	1 63	106.316	-9.09395e-06	70.2908	95.5115
64	6	1	4	1 64	52.7795	7.6503e-06	55.8078	93.9975
65	6	1	4	1 65	45.204	1.15707e-05	56.1913	97.8369
66	6	1	4	1 66	120.255	-2.39315e-07	75.5253	98.5812
67	7	1	1	1 67	0.125102	-2.32752e-06	15.1849	20.9269
68	7	1	1	1 68	0.201955	7.272e-06	11.8312	20.1609
69	7	1	1	1 69	0.292687	3.63758e-06	25.5475	22.0979
70	7	1	1	1 70	-0.199099	1.72164e-05	12.1687	21.1672
71	7	1	2	1 71	0.0989356	-2.46377e-05	48.0582	40.2168
72	7	1	2	1 72	2.3509	-5.31037e-06	49.2392	40.2597
73	7	1	2	1 73	0.370624	-2.70389e-06	44.7516	42.4532
74	7	1	2	1 74	1.11088	-4.17996e-06	64.5197	42.0854
75	7	1	3	1 75	35.0668	-7.36328e-06	115.177	62.7677
76	7	1	3	1 76	30.5547	2.06023e-06	71.582	60.2029
77	7	1	3	1 77	4.77058	7.57861e-06	104.244	65.5015
78	7	1	3	1 78	24.8934	1.8283e-05	129.147	63.406
79	7	1	4	1 79	355.934	5.2978e-05	85.9319	90.241
80	7	1	4	1 80	246.746	-4.79153e-07	81.6897	88.3389
81	7	1	4	1 81	177.739	3.27707e-06	70.2733	92.5128
82	7	1	4	1 82	279.731	1.17463e-05	108.915	92.7292
84	8	1	1	1 84	1.18884	2.86697e-07	22.0424	47.6992
85	8	1	1	1 85	0.798328	-3.66928e-06	23.5273	48.4728
86	8	1	1	1 86	0.602966	-4.34415e-06	21.7617	48.4176
87	8	1	1	1 87	0.153953	-3.20248e-05	23.2318	47.8104
88	8	1	2	1 88	0.414781	-1.50635e-05	25.8285	47.4422
89	8	1	2	1 89	0.725592	-7.80141e-06	25.3285	48.7034
90	8	1	2	1 90	0.976369	-1.79946e-06	21.7833	48.7101
91	8	1	2	1 91	0.35353	-1.34512e-05	32.6859	48.5227
92	8	1	3	1 92	0.3609	-2.37379e-05	26.2573	58.5718
93	8	1	3	1 93	1.4924	-1.5356e-05	25.6509	59.0412
94	8	1	3	1 94	0.892668	-1.96899e-05	29.6847	59.0785
95	8	1	3	1 95	1.2525	-1.16964e-05	32.5142	59.1437
96	8	1	4	1 96	29.4617	-6.48349e-06	24.1559	83.9837
97	8	1	4	1 97	-2.04016	3.33809e-06	0.382021	81.9382
98	8	1	4	1 98	-0.6928	3.9217e-06	0.317585	82.1316
99	8	1	4	1 99	48.3012	-1.28139e-06	32.2168	82.8142
1	2	2	1	2 1	0.224634	4.34508e-06	6.25891	19.7997
2	2	2	1	2 2	0.070475	-9.61201e-06	4.40177	20.9091
3	2	2	1	2 3	0.106516	3.78598e-06	6.33018	19.8033
4	2	2	1	2 4	0.212219	-1.72015e-05	4.88945	21.5868
5	2	2	2	2 5	2.92207	-2.07524e-05	30.9614	39.5676
6	2	2	2	2 6	1.2504	-6.98959e-06	35.4768	39.4891
7	2	2	2	2 7	0.527619	-1.80965e-05	43.4184	42.0745
8	2	2	2	2 8	0.980077	-1.48208e-05	27.3492	38.5758
9	2	2	3	2 9	3.60091	-7.56742e-06	47.5165	61.2969
10	2	2	3	2 10	1.72563	-7.11392e-06	53.1522	60.3287
11	2	2	3	2 11	7.87688	-1.39179e-05	67.9848	67.1149
12	2	2	3	2 12	5.66138	4.66729e-06	46.696	62.1293
13	2	2	4	2 13	0.471782	-4.09139e-06	46.5999	95.8608
14	2	2	4	2 14	10.1178	1.34407e-05	49.7117	93.1206
15	2	2	4	2 15	14.2413	-1.65574e-05	57.9365	98.0206
16	2	2	4	2 16	12.4523	-1.98573e-06	57.355	92.8372
18	4	2	1	2 18	0.217961	-6.89689e-06	5.17254	19.3861
19	4	2	1	2 19	0.0895027	1.54191e-05	4.22134	17.6691
20	4	2	1	2 20	0.296258	1.50391e-05	7.17759	18.6616
21	4	2	1	2 21	0.220347	8.22685e-06	3.77603	17.5572
22	4	2	2	2 22	0.296397	-1.9349e-05	28.7941	39.05
23	4	2	2	2 23	0.19489	-3.77963e-06	26.9254	39.7472
24	4	2	2	2 24	0.32812	-9.97977e-06	37.5959	45.4199
25	4	2	2	2 25	0.204574	-1.60086e-05	26.1063	38.1673
26	4	2	3	2 26	1.22046	-2.26622e-05	45.767	67.2352
27	4	2	3	2 27	0.919462	-1.16183e-05	56.8917	62.2032
28	4	2	3	2 28	0.370892	-8.10782e-06	55.2842	64.7137
29	4	2	3	2 29	0.3443	-1.27681e-05	47.5076	64.4164
30	4	2	4	2 30	0.318953	1.15982e-05	55.2215	94.3478
31	4	2	4	2 31	4.40082	-1.45612e-05	53.9814	95.4895
32	4	2	4	2 32	1.01652	-7.12114e-06	58.3068	93.7022
33	4	2	4	2 33	0.490519	-1.40391e-05	49.7524	93.8806
34	5	2	1	2 34	0.16806	-1.26979e-05	6.94653	17.8674
35	5	2	1	2 35	0.134178	1.66491e-05	6.31161	17.9926
36	5	2	1	2 36	0.114366	-9.19631e-07	7.942	20.1487
37	5	2	1	2 37	0.311171	-2.60065e-06	5.85553	19.8403
38	5	2	2	2 38	0.202155	-1.98256e-05	31.1592	39.5996
39	5	2	2	2 39	0.261245	-8.44717e-06	29.1881	36.6955
40	5	2	2	2 40	0.105293	-3.39471e-05	28.7687	42.6355
41	5	2	2	2 41	0.257313	-2.60999e-05	26.3253	40.9787
42	5	2	3	2 42	0.298955	-1.00086e-05	40.8602	63.554
43	5	2	3	2 43	0.847965	-3.7705e-06	42.5772	57.8549
44	5	2	3	2 44	0.848838	-2.18588e-05	53.0651	65.1758
45	5	2	3	2 45	0.882251	-1.4672e-05	42.4872	64.5871
46	5	2	4	2 46	0.202916	9.09032e-06	51.9639	91.1524
47	5	2	4	2 47	0.794437	-9.21934e-06	53.9979	85.7345
48	5	2	4	2 48	0.787647	-1.22187e-05	55.0477	91.2912
49	5	2	4	2 49	1.13262	-2.38345e-05	50.2743	92.1913
51	6	2	1	2 51	0.218323	5.04627e-06	7.06258	14.1478
52	6	2	1	2 52	0.154778	1.09109e-05	5.6617	18.2128
53	6	2	1	2 53	0.253368	-9.59167e-06	6.8671	19.2546
54	6	2	1	2 54	0.221378	5.40887e-06	6.2859	18.964
55	6	2	2	2 55	0.183563	2.163e-06	26.8271	39.3207
56	6	2	2	2 56	94.8028	1.37983e-05	68.6137	38.1225
57	6	2	2	2 57	0.304437	-9.67588e-06	44.9461	40.0768
58	6	2	2	2 58	0.321359	-6.64231e-06	40.3944	42.3439
59	6	2	3	2 59	0.383286	1.02906e-05	44.5945	64.3514
60	6	2	3	2 60	5.75057	-1.44798e-05	48.1882	61.9537
61	6	2	3	2 61	4.46043	-4.73386e-06	49.8329	63.6202
62	6	2	3	2 62	0.406169	-1.31391e-05	43.569	65.5385
63	6	2	4	2 63	0.0151244	-3.00663e-06	41.8705	92.1723
64	6	2	4	2 64	0.162186	6.45493e-06	39.4387	94.3316
65	6	2	4	2 65	0.00452177	-6.9676e-06	44.8307	93.9414
66	6	2	4	2 66	0.104171	2.5413e-06	44.7764	95.5132
67	7	2	1	2 67	0.250593	-9.79548e-06	6.97171	17.2358
68	7	2	1	2 68	0.176754	-1.73604e-06	5.24189	18.9735
69	7	2	1	2 69	0.17388	-3.4033e-07	9.72102	22.3399
70	7	2	1	2 70	0.188467	5.5762e-06	6.02067	18.2886
71	7	2	2	2 71	0.233385	-2.17176e-06	26.8564	37.9333
72	7	2	2	2 72	0.298966	-4.65138e-06	34.4353	36.8726
73	7	2	2	2 73	0.242674	-1.51148e-06	38.2865	39.0917
74	7	2	2	2 74	0.448919	-1.06858e-05	32.4922	40.4008
75	7	2	3	2 75	0.764087	-2.62068e-05	39.8376	61.1171
76	7	2	3	2 76	0.796985	2.40413e-06	43.6446	55.6554
77	7	2	3	2 77	0.390427	-1.40363e-05	46.2186	62.9305
78	7	2	3	2 78	1.21988	8.62284e-07	42.8103	61.7873
79	7	2	4	2 79	0.550268	6.90256e-06	44.5145	87.8882
80	7	2	4	2 80	0.528009	-7.86047e-06	48.6607	84.0626
81	7	2	4	2 81	0.71118	1.02319e-05	49.2133	89.029
82	7	2	4	2 82	4.57811	-1.03117e-06	43.835	90.2781
84	8	2	1	2 84	1.32188	-7.169e-06	21.2592	39.8611
85	8	2	1	2 85	0.512631	-9.75594e-06	20.2437	44.1857
86	8	2	1	2 86	0.598754	-1.74599e-05	19.7464	43.0214
87	8	2	1	2 87	0.267105	-2.03779e-05	19.832	41.428
88	8	2	2	2 88	0.483444	-1.70424e-05	17.4526	41.2289
89	8	2	2	2 89	0.628799	-1.27227e-05	21.4742	44.4655
90	8	2	2	2 90	0.340016	-2.76441e-05	22.8955	43.5809
91	8	2	2	2 91	0.22457	-1.23677e-05	24.6127	43.9514
92	8	2	3	2 92	0.134706	-1.13075e-05	28.8001	57.5539
93	8	2	3	2 93				58.9838
94	8	2	3	2 94	0.49216	-1.69799e-05	28.7985	56.2576
95	8	2	3	2 95	3.52328	-7.85663e-06	31.7158	55.9826
96	8	2	4	2 96	5.36811	-4.87214e-06	35.2419	81.5648
96	8	2	4	2 96	5.36811	-4.87214e-06	35.2419	81.5648
97	8	2	4	2 97	-13.7728	2.61663e-05	1.11913	81.5375
99	8	2	4	2 99	0.990392	-5.65915e-06	28.8985	81.557
1	2	3	1	3 1	0.0728692	-2.88218e-05	1.51876	16.4007
2	2	3	1	3 2	0.0383662	-1.83338e-05	3.21764	18.909
3	2	3	1	3 3	0.051156	-1.55392e-05	2.16605	18.9105
4	2	3	1	3 4	0.122243	7.96839e-06	2.98829	18.5856
5	2	3	2	3 5	1.26782	-4.1891e-05	13.295	37.82
6	2	3	2	3 6	0.893832	-3.71052e-05	17.255	35.691
7	2	3	2	3 7	0.323726	-1.76816e-05	16.4617	41.1561
8	2	3	2	3 8	0.337789	-7.26629e-05	9.69859	37.7868
9	2	3	3	3 9	0.912142	-5.23404e-05	27.1695	56.9445
10	2	3	3	3 10	1.75	-2.32597e-05	30.2304	57.7899
11	2	3	3	3 11	3.57428	0.000539396	36.8445	65.5028
12	2	3	3	3 12	5.00273	-3.25575e-05	25.4717	63.4165
13	2	3	4	3 13	0.134178	-3.51444e-05	38.2594	93.2838
14	2	3	4	3 14	3.36809	-9.21816e-06	33.9936	90.5022
15	2	3	4	3 15	6.87021	-1.98253e-05	40.9834	96.083
16	2	3	4	3 16	1.18896	-2.55599e-05	36.1378	92.4457
18	4	3	1	3 18	0.139637	-5.73609e-06	2.96319	17.9438
19	4	3	1	3 19	0.09738	-1.40711e-05	2.52569	14.6479
20	4	3	1	3 20	0.0152747	-2.7394e-05	2.55599	18.5658
21	4	3	1	3 21	0.0453379	-2.55455e-05	0.762196	17.6532
22	4	3	2	3 22	0.1663	-2.68207e-05	13.6661	36.6797
23	4	3	2	3 23	0.157753	-1.71462e-05	14.8813	37.115
24	4	3	2	3 24	0.17411	-5.77467e-06	19.7068	45.484
25	4	3	2	3 25	0.0450831	-4.24592e-05	10.6801	39.0663
26	4	3	3	3 26	0.418543	-3.82136e-05	31.655	62.9032
27	4	3	3	3 27	0.349849	-2.99315e-05	32.1078	59.2716
28	4	3	3	3 28	0.129319	-4.41069e-05	31.1091	63.7876
29	4	3	3	3 29	0.242874	-1.72313e-05	31.3984	63.1182
30	4	3	4	3 30	0.152958	-1.89018e-05	41.3668	90.7895
31	4	3	4	3 31	0.736461	-2.09673e-05	38.4031	95.1419
32	4	3	4	3 32	0.254252	-2.71677e-05	35.5727	92.777
33	4	3	4	3 33	0.0528986	-6.13433e-05	33.2902	93.1807
34	5	3	1	3 34	0.0863336	-2.84429e-05	2.81591	17.0374
35	5	3	1	3 35	0.118412	-1.95553e-05	4.00757	15.7488
36	5	3	1	3 36	0.0534329	-1.96338e-05	3.1021	18.7605
37	5	3	1	3 37	0.0690677	-1.96825e-05	2.67232	18.6093
38	5	3	2	3 38	0.0839665	-3.25769e-05	15.9419	37.9388
39	5	3	2	3 39	0.0873194	-3.57805e-05	12.8751	33.3001
40	5	3	2	3 40	0.0722383	-3.01323e-05	16.5666	41.8685
41	5	3	2	3 41	0.193781	-4.40734e-05	14.1473	39.8128
42	5	3	3	3 42	0.193094	-3.02222e-05	27.5348	59.373
43	5	3	3	3 43	0.627834	-4.00612e-05	24.4871	55.7782
44	5	3	3	3 44	1.1216	-5.10493e-06	31.6795	63.2201
45	5	3	3	3 45	0.616438	-2.44546e-05	29.0954	63.1405
46	5	3	4	3 46	0.0723565	-9.57129e-06	42.2467	85.8922
47	5	3	4	3 47	0.398115	-4.29975e-05	37.3783	84.6998
48	5	3	4	3 48	0.279128	6.84124e-07	35.589	89.7028
49	5	3	4	3 49	0.612203	-2.81832e-05	32.4794	90.2398
51	6	3	1	3 51	0.06791	-3.19806e-05	1.38839	15.9562
52	6	3	1	3 52	0.0697586	-1.59588e-05	4.44207	15.353
53	6	3	1	3 53	0.0946273	-3.61649e-06	3.95171	17.5854
54	6	3	1	3 54	0.119248	-1.02585e-05	2.23603	17.6474
55	6	3	2	3 55	0.0707838	-3.76718e-05	15.6982	35.1514
56	6	3	2	3 56	2.9759	-1.85002e-05	34.7327	35.5208
57	6	3	2	3 57	0.156501	-2.63327e-05	19.2636	37.9118
58	6	3	2	3 58	0.179468	-1.82257e-05	19.0034	39.5338
59	6	3	3	3 59	0.239546	-1.84919e-05	28.7276	62.0263
60	6	3	3	3 60	0.99925	-2.15963e-05	33.5992	59.4193
61	6	3	3	3 61	0.663255	-2.40425e-05	27.886	62.0033
62	6	3	3	3 62	0.126001	-4.34992e-05	30.3658	62.358
63	6	3	4	3 63	-0.0249157	-8.7129e-06	32.5354	88.2648
64	6	3	4	3 64	-0.0873888	-2.28665e-05	29.3413	87.458
65	6	3	4	3 65	0.0931562	-1.85336e-05	42.6563	92.7795
66	6	3	4	3 66	-0.00818976	-9.9571e-06	32.3967	94.3195
67	7	3	1	3 67	0.0282135	-2.21413e-05	2.05717	14.8358
68	7	3	1	3 68	-0.00259481	-2.90081e-05	3.30573	16.4846
69	7	3	1	3 69	0.146946	-5.93544e-06	5.85385	20.9483
70	7	3	1	3 70	0.0649916	-1.97532e-05	3.14218	17.8064
71	7	3	2	3 71	0.349203	-4.04458e-06	16.1354	34.7144
72	7	3	2	3 72	0.0632727	-4.47756e-05	12.9285	34.5686
73	7	3	2	3 73	0.15089	-2.62121e-05	13.6298	37.3763
74	7	3	2	3 74	0.291727	-2.14917e-05	16.124	38.02
75	7	3	3	3 75	0.598713	-2.56786e-05	31.2092	57.6518
76	7	3	3	3 76	0.504239	-2.06066e-05	26.4973	51.7986
77	7	3	3	3 77	0.7834	-4.4273e-05	30.0672	61.0181
78	7	3	3	3 78	0.748624	-4.13436e-05	26.5823	59.3759
79	7	3	4	3 79	0.0111981	-3.91121e-05	27.6239	85.2436
80	7	3	4	3 80	0.152231	-3.02321e-05	32.4329	82.8872
81	7	3	4	3 81	0.103153	-3.18495e-06	32.9133	88.6331
82	7	3	4	3 82	1.23061	-1.79962e-05	31.1581	88.6987
84	8	3	1	3 84	0.183726	-3.42714e-05	6.97247	31.5698
85	8	3	1	3 85	0.409341	-1.59726e-05	14.5508	38.0042
86	8	3	1	3 86	0.252706	-2.0988e-05	11.4674	36.8093
87	8	3	1	3 87	0.122897	-2.66802e-05	8.99095	34.6992
88	8	3	2	3 88	0.223847	-1.01476e-05	8.68712	35.3697
89	8	3	2	3 89	0.552466	3.01488e-05	12.615	38.8101
90	8	3	2	3 90	0.0718636	-3.55206e-05	11.93	37.6052
91	8	3	2	3 91	0.0860897	-2.59531e-05	11.0537	38.069
92	8	3	3	3 92	0.07207	-3.04652e-05	28.47	54.2687
93	8	3	3	3 93	0.342788	-7.08252e-05	21.5135	57.1363
94	8	3	3	3 94	4.06922	-2.62372e-05	25.8709	54.1431
95	8	3	3	3 95	1.19259	-3.04001e-05	29.4894	54.4381
96	8	3	4	3 96	-0.513291	-4.90625e-06	-3.15351	79.146
97	8	3	4	3 97	-0.48607	-1.1627e-06	-3.79056	80.4423
98	8	3	4	3 98	1.4059	-2.78657e-06	30.7922	80.6517
99	8	3	4	3 99	0.336851	-1.19676e-05	25.1978	80.4118
1	2	4	1	4 1	0.135163	1.16383e-05	2.03863	22.4727
2	2	4	1	4 2	0.067559	-9.15267e-07	1.37803	22.2534
3	2	4	1	4 3	-0.121814	-2.19426e-05	-0.875175	22.9115
4	2	4	1	4 4	0.106241	-1.36735e-06	0.241114	22.906
5	2	4	2	4 5	0.759065	-1.56022e-05	9.88527	44.3817
6	2	4	2	4 6	0.328827	-2.11062e-05	7.60959	41.3555
7	2	4	2	4 7	0.272852	-8.8597e-06	11.9759	45.5843
8	2	4	2	4 8	0.577697	-2.29448e-05	6.48534	43.9014
9	2	4	3	4 9	0.241186	-2.46271e-05	18.8392	64.1985
10	2	4	3	4 10	0.775089	-2.81396e-05	18.3375	61.891
11	2	4	3	4 11	1.59809	-2.49815e-05	27.7275	70.0102
12	2	4	3	4 12	3.81069	4.59427e-06	24.6288	68.6315
13	2	4	4	4 13	0.65631	1.93234e-05	52.8632	98.5701
14	2	4	4	4 14	2.94969	-1.05913e-05	27.4783	94.9534
15	2	4	4	4 15	4.3957	-2.41424e-05	31.1749	100.549
16	2	4	4	4 16	0.900813	-2.11178e-05	31.2777	97.0785
18	4	4	1	4 18	0.0916966	3.59066e-07	2.46201	22.4309
19	4	4	1	4 19	0.0444736	1.57978e-05	0.363846	19.3545
20	4	4	1	4 20	-0.205834	-2.86993e-05	-0.350316	22.8805
21	4	4	1	4 21	0.0513583	2.98961e-06	1.39539	22.7091
22	4	4	2	4 22	0.106267	-4.12122e-06	10.7554	43.5985
23	4	4	2	4 23	-0.0226298	-1.2409e-05	5.96359	42.2525
24	4	4	2	4 24	0.0866452	-1.43864e-05	13.2657	49.2973
25	4	4	2	4 25	0.111072	-1.13152e-05	8.90298	43.8505
26	4	4	3	4 26	0.454017	-1.99008e-05	27.0676	69.0643
27	4	4	3	4 27	0.451835	-8.18529e-06	25.6211	64.7842
28	4	4	3	4 28	-0.158396	-5.04187e-05	18.8278	67.8434
29	4	4	3	4 29	0.0634703	-1.71655e-05	25.087	67.8676
30	4	4	4	4 30	0.907704	-1.77506e-05	34.5508	96.9445
31	4	4	4	4 31	0.32736	-1.51479e-06	33.1089	99.2191
32	4	4	4	4 32	0.190942	2.76777e-09	36.1994	97.1477
33	4	4	4	4 33	0.0435491	-6.10655e-06	39.9388	97.571
34	5	4	1	4 34	0.0899105	3.07687e-07	-0.361613	21.741
35	5	4	1	4 35	0.135966	3.82524e-06	1.40214	19.5087
36	5	4	1	4 36	0.17617	7.14602e-06	2.24515	23.1718
37	5	4	1	4 37	0.149679	4.40957e-06	2.92759	21.9329
38	5	4	2	4 38	0.290759	-2.69211e-05	7.43808	42.9211
39	5	4	2	4 39	0.0110846	-1.24639e-05	5.80752	38.6357
40	5	4	2	4 40	0.0545751	-2.36297e-05	11.3623	45.9797
41	5	4	2	4 41	0.300044	-5.74497e-06	11.7673	43.2184
42	5	4	3	4 42	0.153891	-1.41934e-05	20.6371	65.9826
43	5	4	3	4 43	0.666152	-3.44086e-05	17.8039	59.8706
44	5	4	3	4 44	1.53809	-9.37041e-06	24.6007	67.4676
45	5	4	3	4 45	0.504639	-2.93232e-05	21.5197	66.8033
46	5	4	4	4 46	0.297465	-4.06689e-06	35.7778	93.7363
47	5	4	4	4 47	1.18708	-1.00535e-05	32.9588	88.6862
48	5	4	4	4 48	0.666093	-6.10326e-07	33.3846	93.3073
49	5	4	4	4 49	0.606334	-9.65135e-06	31.3147	94.8745
51	6	4	1	4 51	-0.0154395	-1.58336e-05	0.176929	22.8671
52	6	4	1	4 52	0.145667	6.36316e-06	3.73511	20.1086
53	6	4	1	4 53	0.169931	1.58502e-05	2.32078	22.0153
54	6	4	1	4 54	0.0743161	-6.98094e-06	-0.111243	22.079
55	6	4	2	4 55	0.130458	2.8122e-06	9.36231	41.6477
56	6	4	2	4 56	0.610808	-1.04696e-05	14.6623	40.6599
57	6	4	2	4 57	0.052543	-7.70736e-06	9.40564	43.3081
58	6	4	2	4 58	0.0646847	-1.47975e-05	9.85499	44.7018
59	6	4	3	4 59	0.25258	-1.04285e-05	22.646	67.4839
60	6	4	3	4 60	0.649337	-6.3076e-06	27.1152	64.1352
61	6	4	3	4 61	0.205669	-1.1708e-05	24.3576	67.7596
62	6	4	3	4 62	0.185711	-5.98148e-06	25.7294	67.7552
63	6	4	4	4 63	-0.0604648	-1.66134e-06	34.97	95.1433
64	6	4	4	4 64	-0.0821529	5.864e-06	31.8944	93.111
65	6	4	4	4 65	0.0548912	5.72028e-06	32.3018	96.8461
66	6	4	4	4 66	-0.0198643	1.19331e-05	35.5576	98.1909
67	7	4	1	4 67	0.0601349	7.82792e-06	1.88632	20.7598
68	7	4	1	4 68	0.117167	-3.07109e-06	1.80681	20.7127
69	7	4	1	4 69	0.191371	2.84743e-06	4.52644	25.1533
70	7	4	1	4 70	0.0980086	-2.40617e-06	2.04697	22.177
71	7	4	2	4 71	0.0580241	-1.78588e-05	7.31369	40.4841
72	7	4	2	4 72	-0.00493527	-1.88426e-05	6.77915	38.7876
73	7	4	2	4 73	0.209728	-1.05952e-05	8.43472	41.9506
74	7	4	2	4 74	0.238601	1.39179e-06	11.026	42.5706
75	7	4	3	4 75	0.425181	-7.85963e-06	23.3078	63.5185
76	7	4	3	4 76	0.320702	-1.96138e-05	18.2759	58.0771
77	7	4	3	4 77	1.30204	-6.45978e-06	23.7441	64.9946
78	7	4	3	4 78	0.723514	-3.96749e-07	24.5471	63.7466
79	7	4	4	4 79	-0.0349532	-1.08853e-05	30.3922	90.4112
80	7	4	4	4 80	0.153471	5.52496e-06	30.5284	86.6543
81	7	4	4	4 81	-0.112419	-2.65746e-05	27.9958	92.2874
82	7	4	4	4 82	0.990088	-8.00669e-06	30.6165	92.7383
84	8	4	1	4 84	0.0711656	-5.85724e-07	4.09627	22.905
85	8	4	1	4 85	0.109123	-8.75165e-06	6.17675	28.6821
86	8	4	1	4 86				27.7282
87	8	4	1	4 87	0.00909702	3.78779e-06	0.12162	25.0795
88	8	4	2	4 88	0.00068174	5.09819e-06	-0.0402978	39.8576
89	8	4	2	4 89	3.15731e-05	3.98797e-06	0.241603	40.3298
90	8	4	2	4 90	0.083049	-3.24474e-06	5.66867	40.4188
91	8	4	2	4 91	0.00370525	-7.19032e-06	5.03227	40.2375
92	8	4	3	4 92	0.133957	-7.62164e-06	23.8356	59.3707
93	8	4	3	4 93	0.261635	1.70567e-07	29.5959	60.4569
94	8	4	3	4 94	0.115803	-3.45619e-06	22.297	59.4666
95	8	4	3	4 95	0.551662	-1.04571e-05	22.26	59.7938
96	8	4	4	4 96	0.184892	1.65551e-06	23.8526	83.5847
97	8	4	4	4 97	0.055664	6.70527e-06	25.3286	83.6781
98	8	4	4	4 98	0.205745	5.88182e-06	26.235	83.9597
99	8	4	4	4 99	0.0422662	-1.64141e-05	20.9812	83.7726
1	2	5	1	5 1	0.191057	6.10251e-06	4.56214	19.3661
2	2	5	1	5 2	0.125016	3.77603e-05	-0.570312	21.1987
3	2	5	1	5 3	-0.137878	3.77523e-06	-1.26032	20.5171
4	2	5	1	5 4	0.133791	3.18343e-05	-4.60873	21.0124
5	2	5	2	5 5	0.872582	2.62091e-05	10.489	42.9864
6	2	5	2	5 6	0.809682	2.4044e-05	14.7176	42.8006
7	2	5	2	5 7	0.102334	-1.07442e-05	15.0248	45.3114
8	2	5	2	5 8	0.167807	4.78085e-06	5.69507	43.5647
9	2	5	3	5 9	0.306951	-2.48129e-06	19.2813	66.6896
10	2	5	3	5 10	0.971295	4.30771e-05	25.3108	70.8333
11	2	5	3	5 11	0.373883	-6.09357e-06	31.2306	73.3234
12	2	5	3	5 12	1.78178	2.59119e-06	12.5825	72.381
13	2	5	4	5 13	9.60668	2.45232e-05	61.8573	101.235
14	2	5	4	5 14	2.38225	5.96175e-05	31.9238	92.6082
15	2	5	4	5 15	2.93834	1.18436e-05	42.5773	105.047
16	2	5	4	5 16	1.00303	-2.66406e-05	38.1055	97.4314
18	4	5	1	5 18	0.211098	4.33332e-05	-0.53224	21.5567
19	4	5	1	5 19	-0.00062018	6.54893e-05	-4.75455	17.9242
20	4	5	1	5 20	0.188067	-3.10029e-05	-4.3517	20.5473
21	4	5	1	5 21	0.222535	6.44814e-05	2.49594	20.7279
22	4	5	2	5 22	-0.37842	2.62801e-06	9.86464	41.7192
23	4	5	2	5 23	0.124573	-4.74265e-05	14.8194	41.8223
24	4	5	2	5 24	0.16345	-3.56664e-05	18.3381	51.3544
25	4	5	2	5 25	0.165376	-3.47388e-06	12.6172	42.785
26	4	5	3	5 26	0.00566715	1.36147e-05	18.7382	72.521
27	4	5	3	5 27	-0.0741844	9.23515e-06	25.4418	68.9122
28	4	5	3	5 28	0.174282	1.36051e-05	28.0092	73.5618
29	4	5	3	5 29	0.224717	-5.15717e-05	29.9718	67.9712
30	4	5	4	5 30	3.89019	1.12989e-05	59.8889	99.3694
31	4	5	4	5 31	0.339463	1.49196e-05	33.8412	98.1713
32	4	5	4	5 32	0.924663	3.48857e-05	42.4308	100.378
33	4	5	4	5 33	-1.41784	-6.94032e-07	38.5482	101.458
34	5	5	1	5 34	0.388747	6.50277e-05	3.51785	19.3061
35	5	5	1	5 35	0.13957	1.37812e-05	2.54192	18.7948
36	5	5	1	5 36	0.240272	8.63431e-05	0.351025	21.2845
37	5	5	1	5 37	0.278719	2.22942e-05	3.72763	20.2598
38	5	5	2	5 38	0.0349564	1.71664e-05	13.22	40.7491
39	5	5	2	5 39	0.224541	3.14363e-05	14.5703	38.6273
40	5	5	2	5 40	0.318489	-7.12374e-06	10.8608	44.7292
41	5	5	2	5 41	0.339447	-1.05278e-05	15.5591	42.0991
42	5	5	3	5 42	0.279988	4.27536e-06	25.1536	66.8424
43	5	5	3	5 43	0.425458	3.37626e-05	21.2167	62.5735
44	5	5	3	5 44	1.71892	2.42048e-05	23.5546	68.1242
45	5	5	3	5 45	0.563255	-2.52634e-05	30.3669	65.9162
46	5	5	4	5 46	2.03584	8.10357e-06	58.4717	93.1255
47	5	5	4	5 47	0.974338	-7.61694e-06	39.4418	91.0683
48	5	5	4	5 48	0.397635	5.35076e-05	35.2157	93.812
49	5	5	4	5 49	0.383134	5.5546e-05	33.4226	95.6844
51	6	5	1	5 51	0.232122	-1.86407e-05	6.79301	19.8271
52	6	5	1	5 52	0.105814	5.08614e-05	4.30116	18.4137
53	6	5	1	5 53	0.241863	1.04394e-05	7.55177	20.6034
54	6	5	1	5 54	0.147971	3.23649e-05	2.4451	20.3321
55	6	5	2	5 55	0.11513	-1.11051e-05	9.65618	40.8974
56	6	5	2	5 56	0.462031	5.34187e-05	8.37905	39.5933
57	6	5	2	5 57	0.147715	3.61501e-05	11.7911	43.7255
58	6	5	2	5 58	0.157435	3.71988e-05	12.7971	45.4852
59	6	5	3	5 59	0.31767	-2.90364e-06	26.2033	67.0268
60	6	5	3	5 60	1.48542	-2.28972e-05	22.6707	66.8367
61	6	5	3	5 61	0.243727	2.42272e-06	22.4619	71.937
62	6	5	3	5 62	0.311858	-2.01258e-05	28.3522	69.4475
63	6	5	4	5 63	0.0724512	4.42749e-05	44.1642	97.9509
64	6	5	4	5 64	0.0939827	1.0613e-05	46.7446	98.2083
65	6	5	4	5 65	0.783707	5.18206e-05	53.4596	99.9274
66	6	5	4	5 66	0.119198	6.89504e-05	38.974	97.9865
67	7	5	1	5 67	0.0074395	3.79005e-05	-3.0488	17.8176
68	7	5	1	5 68	0.080861	-2.34422e-05	2.99366	18.3036
69	7	5	1	5 69	0.158423	3.14973e-05	2.1316	22.1
70	7	5	1	5 70	0.120295	2.42827e-06	1.93242	19.5383
71	7	5	2	5 71	0.444974	6.17137e-05	6.92167	39.2187
72	7	5	2	5 72	-0.36883	2.62907e-05	8.76444	37.6678
73	7	5	2	5 73	0.415327	5.94684e-05	12.8024	40.6389
74	7	5	2	5 74	0.157335	-2.38004e-05	11.9245	41.3132
75	7	5	3	5 75	0.286477	2.11648e-07	22.595	66.1066
76	7	5	3	5 76	0.448376	-3.04882e-05	20.0951	59.8734
77	7	5	3	5 77	0.290742	1.87929e-05	20.0914	66.6996
78	7	5	3	5 78	0.32607	-5.16617e-06	23.7007	63.6209
79	7	5	4	5 79	-0.0671853	4.39863e-05	30.6344	91.802
80	7	5	4	5 80	0.084098	9.58205e-05	39.7886	90.0639
81	7	5	4	5 81	0.281306	3.33768e-05	51.8149	94.3163
82	7	5	4	5 82	0.764738	2.44039e-05	30.7302	95.1272
84	8	5	1	5 84	0.0820523	1.54724e-05	-4.86964	11.7241
85	8	5	1	5 85	0.134735	3.93666e-05	0.206599	20.3989
86	8	5	1	5 86	-0.00618691	4.26442e-06	0.194688	19.1342
87	8	5	1	5 87	-0.010255	3.70977e-06	0.230091	15.3542
88	8	5	2	5 88	0.0074145	3.31812e-06	0.295511	33.4228
89	8	5	2	5 89	0.175323	5.84374e-05	3.79414	35.8528
90	8	5	2	5 90	0.1251	7.44232e-06	5.88901	35.0968
91	8	5	2	5 91	0.139602	2.77978e-05	2.86984	35.2747
92	8	5	3	5 92	0.0719837	-1.66646e-06	18.3525	60.823
93	8	5	3	5 93	0.168629	2.41644e-05	23.7806	62.2548
94	8	5	3	5 94	0.150676	-2.16927e-06	19.8884	59.6418
95	8	5	3	5 95	0.0851782	2.77099e-06	20.4161	61.9019
96	8	5	4	5 96	-0.0478182	1.16785e-05	19.1289	89.9653
97	8	5	4	5 97	0.0967083	2.47712e-05	32.1325	84.4927
98	8	5	4	5 98	0.107137	2.64807e-05	26.0924	85.0131
99	8	5	4	5 99	0.68153	4.05983e-05	26.3134	85.6548

[truncated: 3 more sheets: NO3&NH4, SoilpH, Texture]
